# Supplementary material for: Enrichment of Retroviral Sequences in Brain Tissue from Patients with Severe Demyelinating Diseases
Source: J Emerg Dis Virol. Author manuscript; Available in PMC 2017 Nov 29. (PMC5707126; doi:10.16966/2473-1846.132)
Supplement: Table S1 [file NIHMS900501-supplement-Table_S1.xlsx]

## Sheet: dUTPase
Domain	U#	Gypsy Recognition Domain	gi	start nucleotide	length (bp)
dUTPase	U70	MuERV-L	224589805	24481765	429
dUTPase	U227	MuERV-L	224589822	47845181	27
dUTPase	U201	K-HERV	224589819	54517855	423
dUTPase	U110	MuERV-L	224589811	56849553	27
dUTPase	U12	MuERV-L	224589800	75845711	531
dUTPase	U202	MuERV-L	224589819	56214544	423
dUTPase	U184	K-HERV	224589818	33019111	306
dUTPase	U115	EIAV	224589812	5285877	423
dUTPase	U165	MuERV-L	224589817	26774154	156
dUTPase	U127	MuERV-L	224589814	18929127	531
dUTPase	U19	MuERV-L	224589801	16207956	27
dUTPase	U6	MuERV-L	224589800	55097944	408
dUTPase	U192	MuERV-L	224589818	79566081	333
dUTPase	U133	MuERV-L	224589815	9892812	522
dUTPase	U15	MuERV-L	224589800	93083845	264
dUTPase	U143	K-HERV	224589816	9126516	54
dUTPase	U37	MuERV-L	224589802	73655778	426
dUTPase	U206	K-HERV	224589820	8057642	528
dUTPase	U235	MuERV-L	224589822	74544183	408
dUTPase	U220	SA-OMVV	224589821	69773340	261
dUTPase	U134	MuERV-L	224589815	20914760	144
dUTPase	U196	MuERV-L	224589819	4636562	321
dUTPase	U106	K-HERV	224589810	52980249	321
dUTPase	U36	K-HERV	224589802	62146798	546
dUTPase	U137	SA-OMVV	224589815	49266693	198
dUTPase	U195	K-HERV	224589819	4628058	531
dUTPase	U145	SA-OMVV	224589816	18784790	27
dUTPase	U71	MuERV-L	224589805	27587963	267
dUTPase	U50	MuERV-L	224589803	48902961	396
dUTPase	U95	EIAV	224589810	20390427	528
dUTPase	U191	HERV-K10	224589818	78432621	531
dUTPase	U168	MuERV-L	224589817	30492749	531
dUTPase	U148	MuERV-L	224589816	32062738	204
dUTPase	U150	MuERV-L	224589816	43448386	273
dUTPase	U160	MuERV-L	224589817	5091581	27
dUTPase	U207	K-HERV	224589820	12080022	528
dUTPase	U41	MuERV-L	224589803	8155633	186
dUTPase	U116	VMV	224589813	9592976	261
dUTPase	U2	K-HERV	224589800	13461474	417
dUTPase	U5	K-HERV	224589800	47369758	309
dUTPase	U230	MuERV-L	224589822	55642126	267
dUTPase	U98	HERV-K10	224589810	21525679	423
dUTPase	U187	CAEV	224589818	63843186	231
dUTPase	U197	FIV	224589819	7766351	222
dUTPase	U99	K-HERV	224589810	21806456	327
dUTPase	U74	MuERV-L	224589805	57794794	267
dUTPase	U105	HERV-K10	224589810	52915360	339
dUTPase	U149	FIV	224589816	42533067	144
dUTPase	U76	EIAV	224589805	80692179	165
dUTPase	U58	FIV	224589803	82597740	27
dUTPase	U159	MuERV-L	224589817	2244984	27
dUTPase	U27	MuERV-L	224589801	66651757	27
dUTPase	U155	MuERV-L	224589816	80161853	138
dUTPase	U221	SA-OMVV	224589821	70140015	261
dUTPase	U204	K-HERV	224589819	96085987	162
dUTPase	U65	VMV	224589804	87859458	252
dUTPase	U232	MuERV-L	224589822	62530674	24
dUTPase	U63	MuERV-L	224589804	64942180	24
dUTPase	U68	MuERV-L	224589804	98420847	21
dUTPase	U100	K-HERV	224589810	22760670	528
dUTPase	U183	K-HERV	224589818	31402523	243
dUTPase	U35	JSRV	224589802	59990199	168
dUTPase	U43	SA-OMVV	224589803	14490170	15
dUTPase	U171	K-HERV	224589817	44987753	243
dUTPase	U161	MuERV-L	224589817	12917110	21
dUTPase	U219	SA-OMVV	224589821	42755878	261
dUTPase	U80	MuERV-L	224589806	69646131	267
dUTPase	U186	FIV	224589818	51024748	219
dUTPase	U144	VMV	224589816	9662657	453
dUTPase	U205	K-HERV	224589820	7361398	453
dUTPase	U139	MuERV-L	224589815	75602689	345
dUTPase	U181	MuERV-L	224589818	30938394	27
dUTPase	U151	SA-OMVV	224589816	46298313	162
dUTPase	U120	MuERV-L	224589813	19938653	531
dUTPase	U157	JSRV	224589816	98619431	27
dUTPase	U237	MuERV-L	224589822	75737673	141
dUTPase	U102	HERV-K10	224589810	28134955	435
dUTPase	U72	CAEV	224589805	41704085	237
dUTPase	U223	MuERV-L	224589821	83884309	24
dUTPase	U62	MuERV-L	224589804	64060483	201
dUTPase	U211	MuERV-L	224589820	52181225	195
dUTPase	U56	MuERV-L	224589803	74674928	171
dUTPase	U239	MuERV-L	224589822	78993301	222
dUTPase	U132	K-HERV	224589815	4174365	201
dUTPase	U23	MuERV-L	224589801	42685079	261
dUTPase	U173	MuERV-L	224589817	74087231	27
dUTPase	U61	CAEV	224589804	23890871	189
dUTPase	U101	K-HERV	224589810	23717771	279
dUTPase	U78	MuERV-L	224589805	90698713	231
dUTPase	U130	MuERV-L	224589814	31073516	267
dUTPase	U39	MuERV-L	224589802	91335146	186
dUTPase	U18	SA-OMVV	224589801	6872133	531
dUTPase	U48	MuERV-L	224589803	34778907	348
dUTPase	U176	MuERV-L	224589818	2306553	267
dUTPase	U158	FIV	224589817	1583086	423
dUTPase	U154	MuERV-L	224589816	66679807	189
dUTPase	U38	MuERV-L	224589802	80882939	264
dUTPase	U26	MuERV-L	224589801	63326305	273
dUTPase	U253	K-HERV	224589823	23744669	333
dUTPase	U194	K-HERV	224589818	84072921	243
dUTPase	U225	MuERV-L	224589822	7946796	261
dUTPase	U75	MuERV-L	224589805	70899492	246
dUTPase	U64	FIV	224589804	87001845	138
dUTPase	U162	MuERV-L	224589817	15063443	144
dUTPase	U249	EIAV	224589823	6831389	339
dUTPase	U125	MuERV-L	224589813	29591048	177
dUTPase	U240	MuERV-L	224589822	79109704	162
dUTPase	U152	MuERV-L	224589816	52789523	27
dUTPase	U87	MuERV-L	224589809	15044426	27
dUTPase	U250	K-HERV	224589823	13625308	261
dUTPase	U228	MuERV-L	224589822	52073319	183
dUTPase	U20	MuERV-L	224589801	16226086	183
dUTPase	U190	K-HERV	224589818	75270655	165
dUTPase	U21	MuERV-L	224589801	19167351	144
dUTPase	U163	MuERV-L	224589817	18576799	186
dUTPase	U11	K-HERV	224589800	73586609	27
dUTPase	U203	MuERV-L	224589819	67377573	165
dUTPase	U248	K-HERV	224589823	4144351	27
dUTPase	U91	MuERV-L	224589809	63904284	273
dUTPase	U93	K-HERV	224589809	69433338	153
dUTPase	U252	K-HERV	224589823	15707558	165
dUTPase	U209	MuERV-L	224589820	36975447	144
dUTPase	U199	FIV	224589819	11638457	261
dUTPase	U69	K-HERV	224589805	21040604	15
dUTPase	U25	EIAV	224589801	53167552	171
dUTPase	U67	EIAV	224589804	90257092	243
dUTPase	U9	MuERV-L	224589800	66410568	147
dUTPase	U138	HERV-K10	224589815	72030252	267
dUTPase	U233	EIAV	224589822	62847918	243
dUTPase	U54	CAEV	224589803	64734758	243
dUTPase	U82	HERV-K10	224589807	60886232	267
dUTPase	U34	MuERV-L	224589802	28180646	189
dUTPase	U178	K-HERV	224589818	23158905	204
dUTPase	U92	MuERV-L	224589809	69359917	207
dUTPase	U32	MuERV-L	224589802	3474686	333
dUTPase	U135	FIV	224589815	28481586	15
dUTPase	U142	K-HERV	224589816	3985133	432
dUTPase	U16	FIV	224589800	94628435	24
dUTPase	U172	SA-OMVV	224589817	46005837	318
dUTPase	U104	K-HERV	224589810	45137061	423
dUTPase	U246	MuERV-L	224589822	97915346	267
dUTPase	U94	K-HERV	224589810	9826802	423
dUTPase	U52	MuERV-L	224589803	58727228	531
dUTPase	U55	MuERV-L	224589803	73649581	27
dUTPase	U198	MuERV-L	224589819	9856716	24
dUTPase	U73	MuERV-L	224589805	45140121	267
dUTPase	U231	SA-OMVV	224589822	55768910	159
dUTPase	U254	JSRV	224589823	23994524	345
dUTPase	U97	K-HERV	224589810	20752364	141
dUTPase	U77	MuERV-L	224589805	86395187	264
dUTPase	U251	MuERV-L	224589823	15286188	42
dUTPase	U51	K-HERV	224589803	56797761	24
dUTPase	U90	VMV	224589809	41079246	168
dUTPase	U44	MuERV-L	224589803	21738141	243
dUTPase	U1	K-HERV	224589800	12842553	345
dUTPase	U136	VMV	224589815	32250334	24
dUTPase	U174	MuERV-L	224589817	84541569	153
dUTPase	U123	EIAV	224589813	28430090	27
dUTPase	U146	MuERV-L	224589816	23466241	246
dUTPase	U112	MuERV-L	224589811	83388112	252
dUTPase	U200	K-HERV	224589819	53975589	243
dUTPase	U243	MuERV-L	224589822	89949136	27
dUTPase	U234	K-HERV	224589822	63433800	27
dUTPase	U30	EIAV	224589801	85731930	273
dUTPase	U53	MuERV-L	224589803	59964261	201
dUTPase	U88	MuERV-L	224589809	35460900	15
dUTPase	U107	EIAV	224589810	53256389	423
dUTPase	U126	K-HERV	224589814	17381005	261
dUTPase	U84	FIV	224589808	47223099	243
dUTPase	U33	MuERV-L	224589802	27790547	15
dUTPase	U167	K-HERV	224589817	28971617	24
dUTPase	U3	MuERV-L	224589800	13682310	417
dUTPase	U189	MuERV-L	224589818	69916854	168
dUTPase	U193	SA-OMVV	224589818	81099700	24
dUTPase	U46	CAEV	224589803	26933809	192
dUTPase	U60	MuERV-L	224589803	86471536	219
dUTPase	U156	MuERV-L	224589816	95080110	27
dUTPase	U175	SA-OMVV	224589817	85761528	174
dUTPase	U170	EIAV	224589817	41994721	186
dUTPase	U216	MuERV-L	224589821	27642452	204
dUTPase	U226	CAEV	224589822	9778472	165
dUTPase	U208	MuERV-L	224589820	12322723	348
dUTPase	U224	MuERV-L	224589821	88391440	27
dUTPase	U164	MuERV-L	224589817	19756631	171
dUTPase	U114	K-HERV	224589811	92218382	261
dUTPase	U122	SA-OMVV	224589813	23384788	222
dUTPase	U29	FIV	224589801	72777540	243
dUTPase	U59	SA-OMVV	224589803	85562105	216
dUTPase	U17	K-HERV	224589800	96111091	27
dUTPase	U119	K-HERV	224589813	18712695	357
dUTPase	U213	VMV	224589820	95308840	271
dUTPase	U86	SA-OMVV	224589809	1855926	144
dUTPase	U66	MuERV-L	224589804	90248976	243
dUTPase	U103	K-HERV	224589810	37603606	42
dUTPase	U241	MuERV-L	224589822	85666993	225
dUTPase	U128	K-HERV	224589814	22791720	147
dUTPase	U141	K-HERV	224589816	237279	465
dUTPase	U179	K-HERV	224589818	23163265	417
dUTPase	U8	MuERV-L	224589800	62647111	234
dUTPase	U45	MuERV-L	224589803	25465469	141
dUTPase	U111	MuERV-L	224589811	75620411	27
dUTPase	U113	EIAV	224589811	92010174	261
dUTPase	U118	SA-OMVV	224589813	16954130	168
dUTPase	U140	K-HERV	224589815	77781257	213
dUTPase	U177	CAEV	224589818	9151872	27
dUTPase	U47	K-HERV	224589803	30087337	285
dUTPase	U215	CAEV	224589821	26109861	336
dUTPase	U185	MuERV-L	224589818	42867452	432
dUTPase	U49	K-HERV	224589803	47255773	165
dUTPase	U10	MuERV-L	224589800	72779325	27
dUTPase	U79	EIAV	224589806	58501989	267
dUTPase	U236	MuERV-L	224589822	74612887	24
dUTPase	U169	MuERV-L	224589817	37265586	225
dUTPase	U124	MuERV-L	224589813	29401038	27
dUTPase	U108	MuERV-L	224589811	4109589	27
dUTPase	U212	MuERV-L	224589820	89786972	15
dUTPase	U222	VMV	224589821	70390493	261
dUTPase	U245	MuERV-L	224589822	94969610	138
dUTPase	U214	K-HERV	224589821	6104146	243
dUTPase	U96	MuERV-L	224589810	20618422	267
dUTPase	U117	MuERV-L	224589813	14696670	27
dUTPase	U57	MuERV-L	224589803	82328524	27
dUTPase	U131	MuERV-L	224589815	1968213	183
dUTPase	U129	HERV-K10	224589814	23883038	528
dUTPase	U14	MuERV-L	224589800	86979467	186
dUTPase	U42	MuERV-L	224589803	14446749	195
dUTPase	U188	MuERV-L	224589818	69318392	24
dUTPase	U210	MuERV-L	224589820	47191760	297
dUTPase	U85	MuERV-L	224589808	68815990	237
dUTPase	U89	MuERV-L	224589809	40978952	266
dUTPase	U109	EIAV	224589811	16930205	243
dUTPase	U182	MuERV-L	224589818	31214073	21
dUTPase	U31	K-HERV	224589801	86794694	27
dUTPase	U24	MuERV-L	224589801	43340374	147
dUTPase	U217	MuERV-L	224589821	34940810	165
dUTPase	U238	FIV	224589822	76347838	162
dUTPase	U153	MuERV-L	224589816	66007352	156
dUTPase	U83	MuERV-L	224589808	7962741	321
dUTPase	U147	EIAV	224589816	30510048	168
dUTPase	U244	MuERV-L	224589822	93217742	141
dUTPase	U4	MMTV	224589800	29666179	171
dUTPase	U7	HERV-K10	224589800	56501076	162
dUTPase	U40	MuERV-L	224589802	97193100	225
dUTPase	U242	FIV	224589822	89459475	177
dUTPase	U229	MuERV-L	224589822	53790396	162
dUTPase	U180	CAEV	224589818	28653300	378
dUTPase	U121	MuERV-L	224589813	20180809	144
dUTPase	U28	MuERV-L	224589801	67170458	27
dUTPase	U81	VMV	224589806	95747640	213
dUTPase	U166	MuERV-L	224589817	26774566	144
dUTPase	U247	MuERV-L	224589823	3641643	177
dUTPase	U218	MuERV-L	224589821	38245790	144
dUTPase	U13	MuERV-L	224589800	84499305	267

## Sheet: Integrase
Domain	U#	Gypsy Recognition Domain	gi	start nucleotide	length (bp)
INT	U17	HERV-K10	224589800	99979356	474
INT	U210	BAEVM	224589819	6988705	579
INT	U111	HERV-K10	224589810	20270521	528
INT	U32	K-HERV	224589801	92058927	480
INT	U54	BAEVM	224589803	8433739	327
INT	U275	HERV-K10	224589823	4224527	480
INT	U9	SRV-1	224589800	35598173	534
INT	U34	BAEVM	224589802	3493605	480
INT	U93	MuERV-L	224589806	89091596	480
INT	U272	MuERV-L	224589822	93954892	486
INT	U216	BAEVM	224589819	56216234	450
INT	U36	MuERV-L	224589802	3673426	444
INT	U90	BAEVM	224589806	55599632	495
INT	U213	MuERV-L	224589819	46079374	516
INT	U12	MuERV-L	224589800	80163052	444
INT	U176	MuERV-L	224589816	36443418	690
INT	U212	JSRV	224589819	7765862	414
INT	U110	HERV-E	224589810	20201464	582
INT	U83	MuERV-L	224589805	28887326	423
INT	U122	HERV-K10	224589810	22755776	582
INT	U52	MuERV-L	224589802	95047406	582
INT	U194	RTVL-Ia	224589818	23165697	549
INT	U170	ApGIN7b	224589816	12369864	444
INT	U249	MuERV-L	224589821	88078296	573
INT	U157	MuERV-L	224589815	49269433	555
INT	U250	XEN1	224589821	88392008	399
INT	U120	BAEVM	224589810	21809131	411
INT	U24	MuERV-L	224589801	59598056	759
INT	U59	MuERV-L	224589803	26933241	495
INT	U117	HERV-E	224589810	21522706	864
INT	U253	MdEV	224589822	9779009	369
INT	U145	K-HERV	224589814	18931672	972
INT	U206	MuERV-L	224589818	81098948	450
INT	U130	PERV-MSL	224589811	17095997	432
INT	U67	MuERV-L	224589803	64735328	402
INT	U148	MuERV-L	224589815	1026822	438
INT	U21	FeLV	224589801	53167798	471
INT	U230	HERV-K10	224589820	12077411	417
INT	U94	MdEV	224589806	95747098	486
INT	U100	MuERV-L	224589808	53550717	426
INT	U186	MuERV-L	224589817	37266172	417
INT	U228	HERV-E	224589820	8060364	417
INT	U215	HERV-K10	224589819	54520711	525
INT	U171	MuERV-L	224589816	20197380	498
INT	U124	HERV-K10	224589810	23364221	642
INT	U113	BAEVM	224589810	20658302	480
INT	U198	K-HERV	224589818	33021581	492
INT	U103	MuERV-L	224589809	40979218	390
INT	U268	MuERV-L	224589822	85667242	465
INT	U108	Real	224589810	12055153	594
INT	U74	BAEVM	224589804	23890398	420
INT	U126	RTVL-Ia	224589810	36816547	963
INT	U15	MuERV-L	224589800	93083114	726
INT	U184	SERV	224589817	19757222	399
INT	U180	MuERV-L	224589816	98619745	477
INT	U72	MuERV-L	224589803	86472142	384
INT	U225	HERV-E	224589820	7564022	513
INT	U107	HERV-E	224589810	9823835	948
INT	U13	MuERV-L	224589800	86979030	384
INT	U33	HERV-E	224589802	3471449	1239
INT	U220	XEN1	224589819	97580615	480
INT	U96	HERV-E	224589807	60885515	630
INT	U112	HERV-E	224589810	20393800	438
INT	U65	MuERV-L	224589803	59964511	612
INT	U183	MuERV-L	224589817	15062739	588
INT	U118	RTVL-Ia	224589810	21616734	705
INT	U196	XEN1	224589818	28657311	420
INT	U140	MuERV-L	224589813	28429383	621
INT	U123	MuLV	224589810	22761402	528
INT	U104	RTVL-Ia	224589809	41078515	381
INT	U247	MuERV-L	224589821	26109240	684
INT	U222	HERV-K10	224589820	7105453	537
INT	U75	MuERV-L	224589804	41449549	912
INT	U102	MuERV-L	224589809	35459961	498
INT	U37	XEN1	224589802	28179890	723
INT	U282	XEN1	224589823	15283311	840
INT	U261	MuERV-L	224589822	65702206	384
INT	U173	MuERV-L	224589816	23762752	645
INT	U273	MuERV-L	224589822	94968950	660
INT	U192	MuERV-L	224589818	9151140	726
INT	U166	HERV-E	224589816	9129237	420
INT	U254	HERV-E	224589822	48998654	861
INT	U153	MuERV-L	224589815	19526087	567
INT	U129	MuERV-L	224589810	53939386	735
INT	U156	SERV	224589815	46155351	669
INT	U25	MuERV-L	224589801	63326595	627
INT	U56	MuERV-L	224589803	14447371	696
INT	U248	HERV-E	224589821	27641656	468
INT	U150	HERV-K10	224589815	4173834	468
INT	U178	MuERV-L	224589816	46297753	474
INT	U29	HERV-E	224589801	85732289	645
INT	U158	HERV-E	224589815	72030522	687
INT	U232	RTVL-Ia	224589820	12345272	987
INT	U44	HERV-K10	224589802	62042195	480
INT	U240	MuERV-L	224589820	58371967	486
INT	U241	MuERV-L	224589820	64239418	561
INT	U58	MuERV-L	224589803	21737513	372
INT	U231	BAEVM	224589820	12319933	417
INT	U142	MuERV-L	224589813	29591485	468
INT	U138	HERV-K10	224589813	18713335	426
INT	U227	HERV-K10	224589820	8034436	987
INT	U11	ApGIN7b	224589800	72779800	408
INT	U16	HERV-E	224589800	94628702	732
INT	U62	MuERV-L	224589803	47256003	654
INT	U81	MuERV-L	224589805	21039751	573
INT	U86	MuERV-L	224589805	57795278	522
INT	U57	MuERV-L	224589803	14489540	546
INT	U267	MuERV-L	224589822	82428661	546
INT	U226	XEN1	224589820	7896621	513
INT	U246	MuERV-L	224589821	6103478	591
INT	U269	ApGIN7b	224589822	89949451	468
INT	U252	MuERV-L	224589822	7945979	534
INT	U149	MuERV-L	224589815	1967624	504
INT	U185	MuERV-L	224589817	30490005	729
INT	U144	K-HERV	224589813	34033430	648
INT	U99	ApGIN7b	224589808	41431136	471
INT	U18	MuERV-L	224589801	6869153	972
INT	U97	BAEVM	224589807	72103646	489
INT	U87	MuERV-L	224589805	70900000	489
INT	U134	MuERV-L	224589811	73842125	576
INT	U189	RCHO-K1	224589817	74086499	732
INT	U245	MuERV-L	224589820	95309162	417
INT	U172	MuERV-L	224589816	23466858	387
INT	U191	MuERV-L	224589817	87485482	651
INT	U135	HERV-K10	224589811	75620830	558
INT	U70	MuERV-L	224589803	74663180	591
INT	U63	HERV-K10	224589803	56797178	435
INT	U60	HERV-K10	224589803	30087622	732
INT	U258	MuERV-L	224589822	62545823	411
INT	U169	ApGIN7b	224589816	9665120	972
INT	U177	MuERV-L	224589816	43448659	732
INT	U155	ApGIN7b	224589815	28481857	492
INT	U274	HERV-E	224589823	4144621	513
INT	U154	MuERV-L	224589815	20917028	408
INT	U88	MuERV-L	224589805	80692344	537
INT	U190	BAEVM	224589817	85755321	579
INT	U27	ApGIN7b	224589801	72777783	720
INT	U50	MuERV-L	224589802	73652581	432
INT	U82	SRV-1	224589805	27588316	480
INT	U256	BAEVM	224589822	55642514	609
INT	U14	MuERV-L	224589800	89902950	477
INT	U217	HERV-E	224589819	64453761	729
INT	U201	HERV-E	224589818	63843685	495
INT	U239	PyERV	224589820	54647465	597
INT	U271	HERV-E	224589822	93217263	378
INT	U167	HERV-E	224589816	9457192	513
INT	U55	PERV-MSL	224589803	8437589	996
INT	U45	HERV-E	224589802	62144020	783
INT	U69	XEN1	224589803	74224597	414
INT	U266	MuERV-L	224589822	79108976	435
INT	U76	MuERV-L	224589804	64059759	615
INT	U151	MdEV	224589815	9892085	525
INT	U165	HERV-K10	224589816	9104300	987
INT	U161	HERV-K10	224589815	77781580	672
INT	U276	XEN1	224589823	6829506	796
INT	U127	HERV-K10	224589810	43189468	633
INT	U128	BAEVM	224589810	53864273	528
INT	U49	SMRV-H	224589802	71456794	987
INT	U262	MuERV-L	224589822	75736809	726
INT	U257	MuERV-L	224589822	56052574	975
INT	U162	HERV-E	224589816	3982151	972
INT	U207	HERV-K10	224589818	84072195	651
INT	U43	HERV-E	224589802	59989496	654
INT	U263	XEN1	224589822	76347006	525
INT	U160	MuERV-L	224589815	75605492	573
INT	U224	RTVL-Ia	224589820	7448629	513
INT	U236	XEN1	224589820	48904604	489
INT	U73	MuERV-L	224589803	93104011	570
INT	U219	RTVL-Ia	224589819	96085198	543
INT	U182	MuERV-L	224589817	12917591	474
INT	U259	MuERV-L	224589822	62848339	552
INT	U78	HERV-E	224589804	66753522	546
INT	U84	MuERV-L	224589805	40479197	450
INT	U92	HERV-E	224589806	69645389	462
INT	U6	MuERV-L	224589800	28980611	732
INT	U19	XEN1	224589801	16208226	450
INT	U223	HERV-E	224589820	7358411	972
INT	U53	GaGIN2	224589802	97192369	468
INT	U89	RTVL-Ia	224589805	90698329	378
INT	U205	MuERV-L	224589818	78429665	639
INT	U181	MuERV-L	224589817	2244241	597
INT	U68	MuERV-L	224589803	73648849	675
INT	U40	ApGIN7b	224589802	38554929	372
INT	U243	MuERV-L	224589820	73193784	558
INT	U10	MuERV-L	224589800	62645547	675
INT	U244	MuERV-L	224589820	89786228	570
INT	U255	MuERV-L	224589822	50075924	537
INT	U64	MuERV-L	224589803	58724253	972
INT	U147	MuERV-L	224589815	893499	630
INT	U260	MuERV-L	224589822	63434198	597
INT	U208	HERV-K10	224589819	4625071	972
INT	U23	XEN1	224589801	58899203	543
INT	U143	XEN1	224589813	29678500	414
INT	U46	BAEVM	224589802	67494268	507
INT	U51	HERV-E	224589802	91334411	642
INT	U270	MuERV-L	224589822	92690015	774
INT	U77	MuERV-L	224589804	64941124	495
INT	U209	FeLV	224589819	4633575	972
INT	U204	HERV-K10	224589818	69317760	615
INT	U193	HERV-K10	224589818	23158115	453
INT	U285	XEN1	224589823	21610926	693
INT	U66	MuERV-L	224589803	61516208	687
INT	U116	SMRV-H	224589810	21444821	504
INT	U242	RTVL-Ia	224589820	65035022	396
INT	U22	MuERV-L	224589801	54708604	960
INT	U125	REV	224589810	28131539	795
INT	U31	HERV-E	224589801	86793964	597
INT	U105	SFV-1	224589809	41091130	438
INT	U35	ApGIN7b	224589802	3497655	780
INT	U139	MuERV-L	224589813	19935666	972
INT	U80	MuERV-L	224589804	99419321	510
INT	U133	HERV-E	224589811	71277200	564
INT	U195	HERV-K10	224589818	27151303	480
INT	U4	BAEVM	224589800	13684654	972
INT	U233	XEN1	224589820	12565550	510
INT	U229	HERV-K10	224589820	11790543	507
INT	U121	HERV-E	224589810	22711163	735
INT	U98	WdSV	224589808	26560313	591
INT	U8	ApGIN7b	224589800	30271684	384
INT	U91	MuERV-L	224589806	55805995	888
INT	U187	HERV-K10	224589817	41994976	687
INT	U265	MuERV-L	224589822	78992544	597
INT	U119	HERV-K10	224589810	21791601	459
INT	U199	K-HERV	224589818	42864754	687
INT	U146	BAEVM	224589814	23885472	729
INT	U175	RTVL-Ia	224589816	35107238	600
INT	U3	K-HERV	224589800	13463818	972
INT	U238	XEN1	224589820	51296824	387
INT	U85	MuERV-L	224589805	41704328	732
INT	U152	BAEVM	224589815	14082969	900
INT	U164	XEN1	224589816	8947662	507
INT	U287	HERV-E	224589823	59304718	507
INT	U132	XEN1	224589811	56848821	732
INT	U48	XEN1	224589802	71300630	507
INT	U281	SMRV-H	224589823	14369501	534
INT	U114	BAEVM	224589810	20695345	726
INT	U168	K-HERV	224589816	9481522	507
INT	U101	MuERV-L	224589809	1856253	672
INT	U26	MuERV-L	224589801	66651032	420
INT	U136	MuERV-L	224589812	32719124	471
INT	U163	HERV-E	224589816	4162471	507
INT	U179	MuERV-L	224589816	66679121	633
INT	U137	MuERV-L	224589813	14697273	384
INT	U39	MuERV-L	224589802	38245673	507
INT	U235	HERV-E	224589820	47179391	945
INT	U251	MuERV-L	224589822	3890573	987
INT	U30	MuERV-L	224589801	85873336	738
INT	U106	SMRV-H	224589809	47932634	714
INT	U95	MuERV-L	224589807	34504168	843
INT	U283	XEN1	224589823	17371260	603
INT	U47	HERV-E	224589802	67615315	987
INT	U109	ApGIN7b	224589810	20059703	633
INT	U211	MuERV-L	224589819	6992735	966
INT	U20	MuERV-L	224589801	35262752	666
INT	U79	FeLV	224589804	67976458	924
INT	U115	BAEVM	224589810	20932322	987
INT	U5	MuERV-L	224589800	20485726	537
INT	U218	MuERV-L	224589819	89064797	489
INT	U141	MuERV-L	224589813	29400333	372
INT	U214	SERV	224589819	53975068	435
INT	U71	MuERV-L	224589803	84800047	687
INT	U28	MuERV-L	224589801	73711600	525
INT	U202	BAEVM	224589818	66850639	546
INT	U131	MuERV-L	224589811	52663049	588
INT	U41	HERV-K10	224589802	58686703	711
INT	U188	MuERV-L	224589817	46002862	636
INT	U234	RSV	224589820	35814137	987
INT	U2	K-HERV	224589800	13205055	735
INT	U279	BAEVM	224589823	8676280	825
INT	U284	XEN1	224589823	18948479	972
INT	U1	BAEVM	224589800	13155913	735
INT	U200	MuERV-L	224589818	57626083	822
INT	U159	HERV-K10	224589815	75190484	477
INT	U174	HERV-E	224589816	32063210	468
INT	U277	BAEVM	224589823	7068940	588
INT	U197	PyERV	224589818	31299335	783
INT	U280	BAEVM	224589823	9120947	810
INT	U237	MuERV-L	224589820	50012589	621
INT	U278	HERV-E	224589823	8517681	582
INT	U42	MuERV-L	224589802	58769480	474
INT	U203	MuERV-L	224589818	66874312	633
INT	U38	RTVL-Ia	224589802	29545587	657
INT	U264	MuERV-L	224589822	76519395	999
INT	U7	MuERV-L	224589800	29663711	525
INT	U286	RTVL-Ia	224589823	23737446	945
INT	U61	MuERV-L	224589803	34775941	435
INT	U221	Tntom1	224589820	6930196	564

## Sheet: GAG
Domain	U#	Gypsy Recognition Domain	gi	start nucleotide	length (bp)
GAG	U3	HERV-E	224589801	35258727	1224
GAG	U8	HERV-E	224589804	41453173	1296
GAG	U16	HERV-K10	224589814	23881091	1824
GAG	U9	HERV-K10	224589804	67972360	804
GAG	U19	HERV-K10	224589816	3985780	1023
GAG	U28	HERV-E	224589820	11792634	762
GAG	U20	HERV-K10	224589816	9661433	1023
GAG	U1	K-HERV	224589800	20481865	816
GAG	U15	HERV-K10	224589814	18927835	1287
GAG	U2	HERV-E	224589800	75844419	1287
GAG	U29	HERV-E	224589820	35810060	933
GAG	U17	K-HERV	224589815	9893352	1917
GAG	U13	HERV-K10	224589811	71273545	765
GAG	U18	HERV-K10	224589815	75601277	1050
GAG	U10	HERV-E	224589805	24482409	1125
GAG	U27	HERV-E	224589820	11770051	765
GAG	U4	HERV-E	224589802	60862212	1245
GAG	U6	HERV-K10	224589803	32095804	756
GAG	U5	FeLV	224589803	17450946	804
GAG	U21	K-HERV	224589817	30493375	1200
GAG	U22	HERV-K10	224589817	46006565	1563
GAG	U11	HERV-K10	224589810	20699104	765
GAG	U30	HERV-E	224589823	59307943	1284
GAG	U7	HERV-E	224589803	58727764	1287
GAG	U23	HERV-K10	224589818	78433157	1287
GAG	U26	HERV-E	224589820	7361933	1287
GAG	U12	HERV-E	224589810	28135395	1287
GAG	U14	K-HERV	224589813	19939279	1059
GAG	U24	HERV-K10	224589819	4628594	1287
GAG	U25	HERV-K10	224589819	4637097	1287

## Sheet: ENV
Domain	U#	Gypsy Recognition Domain	gi	start nucleotide	length (bp)
ENV	U59	RTVL-Ia	224589816	42321620	261
ENV	U43	HERV-K10	224589812	47898460	195
ENV	U3	K-HERV	224589800	66883587	564
ENV	U24	RTVL-Ia	224589805	53643304	174
ENV	U56	HERV-K10	224589816	4045256	630
ENV	U23	RTVL-Ia	224589804	69463668	213
ENV	U31	RTVL-Ia	224589808	75164629	225
ENV	U26	RTVL-Ia	224589806	40979271	906
ENV	U25	HERV-K10	224589806	34447718	261
ENV	U41	RTVL-Ia	224589810	52483588	540
ENV	U69	RTVL-Ia	224589819	43858596	249
ENV	U70	HERV-K10	224589819	43862514	246
ENV	U4	HERV-K10	224589800	75846956	1263
ENV	U45	RTVL-Ia	224589814	18933178	1263
ENV	U9	HERV-K10	224589802	23014944	270
ENV	U15	HERV-K10	224589802	71458171	1014
ENV	U42	RTVL-Ia	224589810	53172676	258
ENV	U34	RTVL-Ia	224589810	11996337	201
ENV	U5	RTVL-Ia	224589801	6867069	1065
ENV	U7	RTVL-Ia	224589802	3469637	735
ENV	U16	RTVL-Ia	224589802	71475117	750
ENV	U27	K-HERV	224589807	10536437	222
ENV	U12	RTVL-Ia	224589802	59958681	1467
ENV	U33	RTVL-Ia	224589809	44456395	180
ENV	U47	RTVL-Ia	224589814	42501252	243
ENV	U10	K-HERV	224589802	51354150	720
ENV	U75	HERV-K10	224589820	12074951	744
ENV	U62	RTVL-Ia	224589817	81564365	1284
ENV	U78	RTVL-Ia	224589820	56626581	1326
ENV	U76	K-HERV	224589820	12317473	735
ENV	U35	HERV-E	224589810	20010094	174
ENV	U54	HERV-K10	224589815	87783703	1044
ENV	U79	HERV-E	224589820	80035781	270
ENV	U32	RTVL-Ia	224589809	41088888	198
ENV	U29	HERV-E	224589807	72106212	333
ENV	U57	HERV-K10	224589816	9131379	735
ENV	U74	HERV-K10	224589820	8062506	735
ENV	U28	RTVL-Ia	224589807	34231965	1263
ENV	U51	K-HERV	224589815	74878232	1440
ENV	U81	HERV-K10	224589821	90653107	261
ENV	U58	RTVL-Ia	224589816	9667002	1011
ENV	U80	RTVL-Ia	224589821	29382787	1368
ENV	U60	HERV-K10	224589816	99935359	231
ENV	U66	K-HERV	224589818	78427579	2094
ENV	U48	K-HERV	224589815	1933483	300
ENV	U85	RTVL-Ia	224589823	7046287	174
ENV	U40	MMTV	224589810	36063297	1017
ENV	U49	RTVL-Ia	224589815	9890692	1293
ENV	U21	RTVL-Ia	224589803	58722167	1263
ENV	U55	HERV-K10	224589816	3980231	1011
ENV	U86	RTVL-Ia	224589823	14581657	261
ENV	U36	K-HERV	224589810	20930917	1284
ENV	U50	HERV-E	224589815	14081270	213
ENV	U84	RTVL-Ia	224589823	6827412	1125
ENV	U52	RTVL-Ia	224589815	75606975	1188
ENV	U6	HERV-K10	224589801	85879093	249
ENV	U30	RTVL-Ia	224589808	26558819	1284
ENV	U61	HERV-E	224589817	30487677	1263
ENV	U14	HERV-E	224589802	62137132	945
ENV	U38	HERV-K10	224589810	23721803	795
ENV	U37	HERV-K10	224589810	22762530	1107
ENV	U13	HERV-K10	224589802	61990042	234
ENV	U88	HERV-K10	224589823	23746172	768
ENV	U68	RTVL-Ia	224589819	4631486	1263
ENV	U1	HERV-K10	224589800	13465685	1008
ENV	U73	HERV-K10	224589820	7356322	1263
ENV	U44	K-HERV	224589813	19934352	717
ENV	U71	RTVL-Ia	224589819	65470824	765
ENV	U67	HERV-K10	224589819	4622982	1263
ENV	U39	HERV-K10	224589810	28129450	1263
ENV	U19	RTVL-Ia	224589803	34773426	804
ENV	U2	SMRV-H	224589800	13686521	1008
ENV	U77	HERV-E	224589820	47176633	1182
ENV	U72	HERV-K10	224589819	70314099	207
ENV	U83	K-HERV	224589823	6825896	261
ENV	U11	HERV-E	224589802	58771057	1188
ENV	U46	RTVL-Ia	224589814	22812684	270
ENV	U18	HERV-K10	224589803	32180481	234
ENV	U8	RTVL-Ia	224589802	4484932	294
ENV	U22	RTVL-Ia	224589803	78878127	210
ENV	U53	HERV-E	224589815	87656965	306
ENV	U17	RTVL-Ia	224589803	10056039	270
ENV	U64	RTVL-Ia	224589818	35529505	234
ENV	U82	RTVL-Ia	224589822	61960909	759
ENV	U63	RTVL-Ia	224589818	31297132	243
ENV	U20	HERV-K10	224589803	48995457	192
ENV	U65	HERV-K10	224589818	66872395	192

## Sheet: CHR
Domain	U#	Gypsy Recognition Domain	gi	start nucleotide	length (bp)
CHR	U2	K01G5.2	224589806	93489258	135
CHR	U5	CSHP1Ce	224589822	17301015	138
CHR	U1	H06001.2	224589806	93486096	129
CHR	U4	CSHP1	224589822	17300757	111
CHR	U3	Cft-1	224589817	37286850	141

## Sheet: AP (protease)
Domain	U#	Gypsy Recognition Domain	gi	start nucleotide	length (bp)
AP	U217	PyERV	224589813	44342485	126
AP	U29	MuERV-L	224589801	59595730	210
AP	U24	MuERV-L	224589801	35694406	189
AP	U261	MuERV-L	224589816	25244523	228
AP	U126	RTVL-H3	224589806	89093661	234
AP	U324	MuERV-L	224589819	6999229	234
AP	U309	MuERV-L	224589818	74616791	228
AP	U103	MuERV-L	224589804	87989024	228
AP	U17	MuERV-L	224589800	80165049	159
AP	U327	PyERV	224589819	31509574	270
AP	U249	RTVL-H3	224589816	400233	233
AP	U138	MuERV-L	224589808	52489386	234
AP	U349	REV	224589820	12351764	234
AP	U322	Q88269	224589819	6945979	234
AP	U70	MuERV-L	224589803	11618061	216
AP	U45	RTVL-Ia	224589802	20591906	234
AP	U207	MuERV-L	224589812	47901488	123
AP	U146	REV	224589809	26276051	186
AP	U151	HERV-E	224589809	48641748	228
AP	U220	Q88269	224589814	39456541	144
AP	U234	RTVL-H3	224589815	38115083	231
AP	U99	MuERV-L	224589804	54843563	234
AP	U19	K-HERV	224589800	99977747	234
AP	U394	Q88269	224589822	91530997	234
AP	U247	PyERV	224589815	98348567	150
AP	U275	RTVL-H3	224589817	1582731	326
AP	U160	PyERV	224589810	20268915	234
AP	U366	HERV-E	224589821	88076127	234
AP	U244	ASSBSV	224589815	78635270	186
AP	U201	RTVL-H3	224589811	71389793	186
AP	U230	MuERV-L	224589815	21423033	186
AP	U340	HERV-E	224589820	8028697	234
AP	U11	LOC386135	224589800	46854367	234
AP	U287	PyERV	224589817	43072870	189
AP	U251	K-HERV	224589816	3931668	234
AP	U171	MuERV-L	224589810	22043172	234
AP	U137	Q88269	224589808	48478050	195
AP	U83	MuERV-L	224589803	59498182	235
AP	U174	K-HERV	224589810	22753616	186
AP	U258	MuERV-L	224589816	12367959	234
AP	U164	Q88269	224589810	20704817	234
AP	U32	MuERV-L	224589801	69446700	228
AP	U235	MuERV-L	224589815	38120744	186
AP	U196	HERV-E	224589811	17084840	135
AP	U401	LOC386135	224589823	4226424	186
AP	U202	SRV-1	224589811	78987690	135
AP	U409	HERV-E	224589823	14674798	231
AP	U63	MuERV-L	224589802	96461495	234
AP	U56	Q88269	224589802	67621809	234
AP	U341	PyERV	224589820	8032009	227
AP	U305	MuERV-L	224589818	52782709	234
AP	U188	LOC386135	224589810	52915084	276
AP	U127	HERV-E	224589807	19006430	189
AP	U98	REV	224589804	41452594	231
AP	U361	MuERV-L	224589820	95313134	234
AP	U38	K-HERV	224589801	92057322	234
AP	U229	RTVL-H3	224589815	19913834	234
AP	U131	K-HERV	224589808	6637952	171
AP	U86	MuERV-L	224589803	73398723	192
AP	U111	MuERV-L	224589805	40477139	144
AP	U85	Q88269	224589803	73099704	231
AP	U123	MuERV-L	224589806	55602261	234
AP	U203	Q88269	224589812	5286358	228
AP	U303	MuERV-L	224589818	42867178	213
AP	U315	HERV-E	224589818	84070051	135
AP	U238	Q88269	224589815	49267122	294
AP	U57	Q88269	224589802	71451075	234
AP	U393	Q88269	224589822	90031255	234
AP	U116	MuERV-L	224589805	70291843	237
AP	U381	RTVL-H3	224589822	74544582	282
AP	U41	HERV-E	224589802	3503794	234
AP	U172	MuERV-L	224589810	22205710	120
AP	U90	MuERV-L	224589803	74671946	126
AP	U288	K-HERV	224589817	44988076	375
AP	U276	MuERV-L	224589817	12492583	120
AP	U15	MuERV-L	224589800	66888352	228
AP	U169	SRV-1	224589810	21620054	231
AP	U190	HERV-E	224589810	53256011	387
AP	U291	MuERV-L	224589818	2303641	141
AP	U246	MuERV-L	224589815	93659224	228
AP	U367	ASSBSV	224589821	91556180	228
AP	U314	MuERV-L	224589818	81096785	231
AP	U355	MuERV-L	224589820	53481568	135
AP	U237	PyERV	224589815	48764688	233
AP	U66	Q88269	224589803	8151117	237
AP	U342	BAB61168.1	224589820	8058158	348
AP	U157	MuERV-L	224589810	12056604	234
AP	U236	RTVL-H3	224589815	47996264	132
AP	U285	MuERV-L	224589817	37268821	237
AP	U9	MuLV	224589800	35600908	186
AP	U62	HERV-E	224589802	95045248	234
AP	U348	RTVL-H3	224589820	12348459	227
AP	U170	HERV-E	224589810	21806830	225
AP	U177	K-HERV	224589810	23718056	219
AP	U397	MuERV-L	224589822	93956800	186
AP	U382	MuERV-L	224589822	74855052	216
AP	U193	MuERV-L	224589810	54337425	234
AP	U178	LPDV	224589810	23758002	330
AP	U13	K-HERV	224589800	55098343	387
AP	U265	MuERV-L	224589816	42530029	237
AP	U114	MuERV-L	224589805	51841678	204
AP	U362	MuERV-L	224589821	6101282	237
AP	U68	Q88269	224589803	8444066	233
AP	U343	Q88269	224589820	8063045	150
AP	U239	RTVL-H3	224589815	51887448	228
AP	U248	RTVL-H3	224589816	237794	375
AP	U124	MuERV-L	224589806	58500053	228
AP	U54	HERV-E	224589802	67529716	186
AP	U155	Q88269	224589810	9826424	387
AP	U141	RTVL-H3	224589808	75168114	144
AP	U97	Q88269	224589803	93106505	237
AP	U376	MuERV-L	224589822	62534355	153
AP	U329	PyERV	224589819	55017900	237
AP	U269	Q88269	224589816	69444623	228
AP	U128	MuERV-L	224589807	30556271	213
AP	U218	LOC386135	224589814	18929646	390
AP	U318	K-HERV	224589818	99713243	180
AP	U142	MuERV-L	224589808	78376269	234
AP	U187	LOC386135	224589810	46610242	234
AP	U67	RTVL-H3	224589803	8440773	231
AP	U101	HERV-E	224589804	66756249	132
AP	U168	Q88269	224589810	21525304	384
AP	U75	REV	224589803	26930896	198
AP	U347	HERV-E	224589820	12322208	348
AP	U115	MuERV-L	224589805	57797719	237
AP	U183	ASSBSV	224589810	37603127	390
AP	U350	Q88269	224589820	12568310	180
AP	U325	MuERV-L	224589819	7763887	186
AP	U363	MuERV-L	224589821	21849352	201
AP	U12	PyERV	224589800	47370183	210
AP	U299	RTVL-Ia	224589818	31201065	387
AP	U89	MuERV-L	224589803	74660873	117
AP	U215	MuERV-L	224589813	29675909	237
AP	U331	Q88269	224589819	64456973	231
AP	U338	Q88269	224589820	7566736	231
AP	U117	MuERV-L	224589805	80694998	237
AP	U84	HERV-E	224589803	64737663	231
AP	U364	MuERV-L	224589821	26107030	237
AP	U35	Q88269	224589801	85734946	141
AP	U158	PERV-MSL	224589810	19873282	228
AP	U20	MuERV-L	224589801	6871755	390
AP	U253	HERV-E	224589816	9098557	234
AP	U43	RTVL-H3	224589802	4478125	144
AP	U360	MuERV-L	224589820	89783975	135
AP	U205	MuERV-L	224589812	24920486	141
AP	U292	PyERV	224589818	9148979	174
AP	U371	Q88269	224589822	49002411	231
AP	U255	PyERV	224589816	9127041	375
AP	U8	RTVL-H3	224589800	30269520	237
AP	U81	K-HERV	224589803	56793948	177
AP	U377	MuERV-L	224589822	62543483	183
AP	U268	RTVL-H3	224589816	66675849	219
AP	U221	HERV-E	224589814	42508149	240
AP	U306	MuERV-L	224589818	63846109	123
AP	U216	REV	224589813	30224585	237
AP	U228	Q88269	224589815	19529266	231
AP	U370	Q88269	224589822	49000784	171
AP	U304	Q88269	224589818	51021871	135
AP	U33	RTVL-H3	224589801	72780435	237
AP	U34	MuERV-L	224589801	73714762	177
AP	U76	K-HERV	224589803	32094909	225
AP	U44	Q88269	224589802	5952264	228
AP	U256	REV	224589816	9663098	387
AP	U383	MuERV-L	224589822	75734645	237
AP	U232	ASSBSV	224589815	28484478	237
AP	U293	RTVL-Ia	224589818	23163649	297
AP	U147	MuERV-L	224589809	29386332	234
AP	U150	HERV-E	224589809	44451644	198
AP	U166	BAEVM	224589810	21386580	216
AP	U337	Q88269	224589820	7446197	231
AP	U140	RTVL-Ia	224589808	53547770	186
AP	U267	MuERV-L	224589816	46295447	144
AP	U79	RTVL-Ia	224589803	48903462	270
AP	U330	RTVL-H3	224589819	56214958	387
AP	U42	RTVL-Ia	224589802	3671737	234
AP	U130	MdEV	224589807	72101163	150
AP	U353	RTVL-Ia	224589820	47192083	192
AP	U121	MuERV-L	224589806	34452024	144
AP	U189	K-HERV	224589810	52979884	264
AP	U391	MuERV-L	224589822	89475943	195
AP	U313	MuERV-L	224589818	79566393	360
AP	U259	MuERV-L	224589816	12389092	237
AP	U7	MuERV-L	224589800	28983909	237
AP	U148	MuERV-L	224589809	35459159	237
AP	U40	RTVL-H3	224589802	3500501	231
AP	U162	Q88269	224589810	20688540	375
AP	U335	K-HERV	224589820	7108197	231
AP	U254	PyERV	224589816	9101870	231
AP	U59	GALV	224589802	71620662	234
AP	U328	MuERV-L	224589819	54518269	387
AP	U219	RTVL-H3	224589814	31073138	225
AP	U225	HERV-K10	224589815	4171398	237
AP	U398	RTVL-H3	224589822	97912561	132
AP	U39	RTVL-H3	224589802	3474311	375
AP	U339	HERV-E	224589820	7894189	231
AP	U374	MuERV-L	224589822	55772192	198
AP	U316	MuERV-L	224589818	89374572	222
AP	U100	MuERV-L	224589804	64938945	237
AP	U321	HERV-E	224589819	6913545	234
AP	U3	PyERV	224589800	12842107	393
AP	U4	PyERV	224589800	13461873	393
AP	U346	K-HERV	224589820	12079686	348
AP	U69	Q88269	224589803	8574351	234
AP	U113	MuERV-L	224589805	45137189	237
AP	U296	PyERV	224589818	27601993	135
AP	U134	Q88269	224589808	13876859	153
AP	U104	RTVL-H3	224589804	98423664	180
AP	U252	MdEV	224589816	3984758	387
AP	U286	RTVL-H3	224589817	41997597	237
AP	U356	MuERV-L	224589820	64232563	216
AP	U110	MuERV-L	224589805	28886374	309
AP	U312	PyERV	224589818	78432243	390
AP	U297	MuERV-L	224589818	28653737	282
AP	U273	RTVL-Ia	224589816	98622341	204
AP	U28	RTVL-H3	224589801	58897043	237
AP	U61	REV	224589802	91332306	153
AP	U310	MuERV-L	224589818	75267432	237
AP	U200	REV	224589811	71275147	228
AP	U226	RTVL-Ia	224589815	9892601	147
AP	U389	MuERV-L	224589822	85668753	219
AP	U243	HERV-E	224589815	77783598	237
AP	U30	MuERV-L	224589801	63329571	126
AP	U180	HERV-E	224589810	28134480	390
AP	U186	Q88269	224589810	45136683	387
AP	U319	K-HERV	224589819	4627680	390
AP	U156	Q88269	224589810	9838676	231
AP	U284	MuERV-L	224589817	30492371	390
AP	U109	PyERV	224589805	27590781	237
AP	U94	MuERV-L	224589803	82588702	171
AP	U5	HERV-E	224589800	13682709	393
AP	U82	HERV-E	224589803	58726850	390
AP	U108	MuERV-L	224589805	24481390	387
AP	U302	HERV-K10	224589818	33019494	297
AP	U26	MuERV-L	224589801	54711821	231
AP	U399	MuERV-L	224589823	3658086	195
AP	U294	MuERV-L	224589818	27148769	234
AP	U390	RTVL-H3	224589822	88085993	225
AP	U93	MuERV-L	224589803	82331414	156
AP	U290	MuERV-L	224589817	85753073	141
AP	U14	HERV-E	224589800	62646627	390
AP	U279	MuERV-L	224589817	19759548	237
AP	U95	MuERV-L	224589803	82599641	195
AP	U379	MuERV-L	224589822	63436661	237
AP	U55	Q88269	224589802	67618568	180
AP	U233	Q88269	224589815	36173630	231
AP	U78	HERV-K10	224589803	47258571	237
AP	U18	Q88269	224589800	89906626	237
AP	U320	Q88269	224589819	4636184	390
AP	U242	MuERV-L	224589815	75603022	387
AP	U301	PyERV	224589818	31399603	171
AP	U50	REV	224589802	59987255	231
AP	U25	Q88269	224589801	45834355	234
AP	U277	MuERV-L	224589817	12919973	237
AP	U352	K-HERV	224589820	35811806	135
AP	U10	Q88269	224589800	46224740	126
AP	U65	MuERV-L	224589802	97660263	237
AP	U91	RTVL-Ia	224589803	75408533	234
AP	U223	MuERV-L	224589815	1029401	234
AP	U410	K-HERV	224589823	15226244	255
AP	U274	K-HERV	224589816	99940259	144
AP	U119	MuERV-L	224589805	86397916	204
AP	U326	Q88269	224589819	11635905	237
AP	U365	RTVL-H3	224589821	27639491	237
AP	U204	MuERV-L	224589812	24908891	174
AP	U345	K-HERV	224589820	11791569	228
AP	U60	MuERV-L	224589802	77794599	234
AP	U16	RTVL-H3	224589800	72782248	228
AP	U378	MuERV-L	224589822	62850987	237
AP	U184	RTVL-Ia	224589810	40455719	294
AP	U133	RTVL-H3	224589808	13828907	165
AP	U272	MuERV-L	224589816	98303205	237
AP	U336	Q88269	224589820	7361020	390
AP	U222	MuERV-L	224589815	890720	144
AP	U295	MuERV-L	224589818	27600518	189
AP	U125	Q88269	224589806	69643269	135
AP	U88	HERV-E	224589803	74222252	237
AP	U271	MuERV-L	224589816	78284346	204
AP	U214	MuERV-L	224589813	28690370	237
AP	U323	RTVL-H3	224589819	6995920	231
AP	U120	RTVL-Ia	224589805	90695510	201
AP	U129	RTVL-Ia	224589807	60883359	237
AP	U27	MuERV-L	224589801	55862464	138
AP	U53	REV	224589802	67496976	234
AP	U74	MuERV-L	224589803	25462594	198
AP	U368	MuERV-L	224589822	3888087	291
AP	U332	MuERV-L	224589819	64943546	231
AP	U139	KoRV	224589808	52670714	150
AP	U280	MuERV-L	224589817	20822973	135
AP	U250	MdEV	224589816	3897538	234
AP	U31	HERV-E	224589801	66648703	141
AP	U411	MuERV-L	224589823	15285810	363
AP	U213	MuERV-L	224589813	28427201	237
AP	U395	MuERV-L	224589822	92687374	228
AP	U192	Q88269	224589810	53532947	228
AP	U48	HERV-E	224589802	38557547	237
AP	U51	RTVL-Ia	224589802	60863883	231
AP	U2	K-HERV	224589800	12735011	165
AP	U173	REV	224589810	22419029	237
AP	U87	MuERV-L	224589803	73646802	123
AP	U175	MuERV-L	224589810	22761198	213
AP	U182	K-HERV	224589810	36066915	267
AP	U112	MuERV-L	224589805	41706992	237
AP	U384	HERV-E	224589822	76344927	159
AP	U58	REV	224589802	71454370	180
AP	U372	MuERV-L	224589822	50078816	231
AP	U23	HERV-E	224589801	35260381	231
AP	U161	K-HERV	224589810	20390943	390
AP	U408	RTVL-Ia	224589823	14478399	231
AP	U179	K-HERV	224589810	24138200	129
AP	U206	RTVL-Ia	224589812	43769000	180
AP	U351	HERV-E	224589820	30588808	231
AP	U199	Q88269	224589811	65124331	231
AP	U375	MuERV-L	224589822	58076781	237
AP	U387	MuERV-L	224589822	82417494	150
AP	U198	RTVL-H3	224589811	56846680	222
AP	U402	Q88269	224589823	6831122	129
AP	U22	HERV-E	224589801	16227883	129
AP	U333	REV	224589819	67372412	174
AP	U209	HERV-E	224589813	17007080	135
AP	U241	PyERV	224589815	75413722	234
AP	U210	K-HERV	224589813	18672369	210
AP	U260	HERV-E	224589816	23469169	237
AP	U77	MuERV-L	224589803	34778531	324
AP	U135	MuERV-L	224589808	26563405	231
AP	U224	MuERV-L	224589815	1965270	237
AP	U281	MuERV-L	224589817	24082016	162
AP	U266	MuERV-L	224589816	43451325	204
AP	U334	Q88269	224589820	6927762	231
AP	U257	REV	224589816	9763195	234
AP	U52	Q88269	224589802	61985206	147
AP	U118	MuERV-L	224589805	82312719	237
AP	U64	MuERV-L	224589802	97190424	183
AP	U278	MuERV-L	224589817	15060439	162
AP	U358	RTVL-Ia	224589820	73014076	216
AP	U6	MuERV-L	224589800	20483027	228
AP	U167	K-HERV	224589810	21438802	198
AP	U373	MuERV-L	224589822	55645033	237
AP	U143	Q88269	224589809	1858841	237
AP	U211	MuERV-L	224589813	19938275	390
AP	U145	REV	224589809	21385460	237
AP	U403	RTVL-H3	224589823	7041113	213
AP	U176	K-HERV	224589810	23194308	237
AP	U245	HERV-E	224589815	87662090	285
AP	U37	Q88269	224589801	86791876	237
AP	U240	Q88269	224589815	75188037	228
AP	U262	FeLV	224589816	28015362	189
AP	U414	HERV-E	224589823	18946086	198
AP	U159	KoRV	224589810	20057322	231
AP	U107	K-HERV	224589805	21226887	231
AP	U165	PERV-MSL	224589810	20935481	231
AP	U152	MuERV-L	224589809	53620303	228
AP	U181	K-HERV	224589810	29100108	231
AP	U163	Q88269	224589810	20698488	231
AP	U46	HERV-E	224589802	23019509	237
AP	U418	RTVL-H3	224589823	23461934	231
AP	U227	RTVL-H3	224589815	11294754	144
AP	U416	K-HERV	224589823	22822371	183
AP	U289	MuERV-L	224589817	46005483	354
AP	U369	RTVL-H3	224589822	9781347	135
AP	U298	K-HERV	224589818	30935588	126
AP	U392	Q88269	224589822	89952087	219
AP	U311	K-HERV	224589818	77947302	141
AP	U208	MuERV-L	224589813	16951198	135
AP	U396	HERV-E	224589822	93214762	237
AP	U283	K-HERV	224589817	28972643	180
AP	U344	WdSV	224589820	11766728	180
AP	U406	HERV-E	224589823	8673711	231
AP	U191	MuERV-L	224589810	53460863	120
AP	U415	JSRV	224589823	22807774	132
AP	U154	K-HERV	224589809	66115099	132
AP	U212	MuERV-L	224589813	23387652	195
AP	U106	HERV-E	224589805	21037603	135
AP	U380	PyERV	224589822	65704825	237
AP	U417	MuERV-L	224589823	23131484	249
AP	U194	MuERV-L	224589811	4535619	237
AP	U357	RTVL-H3	224589820	65037664	159
AP	U71	MuERV-L	224589803	14450098	144
AP	U263	HERV-E	224589816	32803495	189
AP	U132	RTVL-H3	224589808	7963077	336
AP	U144	MuERV-L	224589809	11550308	231
AP	U36	MuERV-L	224589801	85870929	135
AP	U149	REV	224589809	40981880	138
AP	U421	RTVL-H3	224589823	59307461	231
AP	U412	HERV-E	224589823	15708078	132
AP	U307	MuERV-L	224589818	65983830	204
AP	U385	MuERV-L	224589822	76516997	213
AP	U422	RTVL-H3	224589823	59314668	162
AP	U264	MuERV-L	224589816	35104903	141
AP	U413	Q88269	224589823	17368828	183
AP	U231	MuERV-L	224589815	24106781	138
AP	U96	MuERV-L	224589803	84797901	237
AP	U419	HERV-E	224589823	23735171	144
AP	U400	RTVL-H3	224589823	4147298	219
AP	U197	MuERV-L	224589811	52660577	135
AP	U308	Q88269	224589818	68705292	162
AP	U102	Q88269	224589804	67973995	231
AP	U195	MuERV-L	224589811	16933060	237
AP	U136	RTVL-H3	224589808	34471770	156
AP	U105	MuERV-L	224589804	99415506	231
AP	U388	MuERV-L	224589822	82431202	168
AP	U153	MuERV-L	224589809	63901448	123
AP	U282	MuERV-L	224589817	26771302	231
AP	U92	MuERV-L	224589803	78873584	123
AP	U354	MuERV-L	224589820	50010272	129
AP	U404	HERV-E	224589823	7066475	231
AP	U317	RTVL-H3	224589818	99472191	204
AP	U47	MuERV-L	224589802	29543154	225
AP	U73	MuERV-L	224589803	17452480	231
AP	U1	MuERV-L	224589800	12729288	159

## Sheet: SCAN
Domain	U#	Gypsy Recognition Domain	gi	start nucleotide	length (bp)
SCAN-A2	U4	SsSCAND3	224589815	44670695	342
SCAN-A2	U1	BtSCAND3	224589807	4815566	342
SCAN-A2	U2	BtSCAND3	224589810	35316324	195
SCAN-A2	U3	BtSCAND3	224589810	56755514	270

## Sheet: RT
Domain	U#	Gypsy Recognition Domain	gi	start nucleotide	length (bp)
RT	U142	BLV	224589815	38114147	336
RT	U116	WdSV	224589810	54337899	357
RT	U205	REV	224589819	6946452	360
RT	U34	HTLV-2	224589802	95045722	360
RT	U207	PyERV	224589819	6998686	351
RT	U143	RCHO-K1	224589815	38120097	360
RT	U262	HTLV-1	224589822	90030664	351
RT	U202	SRV-1	224589818	99712289	360
RT	U263	HERV-E	224589822	91530406	351
RT	U224	HERV-K10	224589820	12351221	351
RT	U111	STcLV2PP1664	224589810	46609627	375
RT	U217	REV	224589820	8029123	351
RT	U23	RTVL-Ia	224589802	3672211	351
RT	U151	JSRV	224589816	3932142	351
RT	U82	HERV-E	224589809	9425267	702
RT	U75	RTVL-Ia	224589807	57432450	606
RT	U166	EFV	224589817	1581843	690
RT	U86	GALV	224589809	48640839	348
RT	U150	HTLV-1	224589815	93659871	465
RT	U225	RCHO-K1	224589820	12392555	411
RT	U268	Cigr-1	224589823	4225777	360
RT	U195	MuERV-L	224589818	74617244	687
RT	U199	HERV-E	224589818	81097157	555
RT	U130	WdSV	224589813	23386810	375
RT	U46	MuERV-L	224589803	42837574	534
RT	U208	MuERV-L	224589819	54518862	684
RT	U128	SMRV-H	224589813	18672882	486
RT	U145	HERV-E	224589815	49267805	489
RT	U105	MMTV	224589810	23361843	690
RT	U112	SMRV-H	224589810	52914252	549
RT	U187	GALV	224589818	30936138	384
RT	U194	HTLV-2	224589818	69919146	528
RT	U71	MdEV	224589805	82312200	378
RT	U57	MuERV-L	224589804	41451676	677
RT	U162	ASSBSV	224589816	46295823	357
RT	U133	Gmr1	224589814	39455797	375
RT	U36	FeLV	224589803	8151494	360
RT	U153	HERV-E	224589816	4047823	693
RT	U99	KoRV	224589810	21524690	348
RT	U196	BFV	224589818	75266607	360
RT	U125	MuERV-L	224589812	43768494	366
RT	U110	BLV	224589810	37602519	408
RT	U189	PyERV	224589818	31400191	417
RT	U51	MuERV-L	224589803	64736833	444
RT	U247	MdEV	224589822	49001414	564
RT	U234	MuERV-L	224589820	58370473	540
RT	U11	MuERV-L	224589800	94630031	690
RT	U238	MuERV-L	224589820	95310977	474
RT	U59	HERV-E	224589804	66755526	381
RT	U100	SIVMND	224589810	21619007	618
RT	U5	JSRV	224589800	30269898	429
RT	U79	HTLV-2	224589808	34440645	477
RT	U61	MuERV-L	224589804	98423020	450
RT	U49	MPMV	224589803	56795317	354
RT	U164	MuERV-L	224589816	98303571	375
RT	U243	HERV-E	224589821	27639869	690
RT	U281	MuERV-L	224589823	22822693	414
RT	U65	ZFERV-2	224589805	40477427	381
RT	U10	MuERV-L	224589800	89906032	453
RT	U52	HERV-E	224589803	74222631	426
RT	U259	MuERV-L	224589822	79107239	504
RT	U6	Amn-san	224589800	33532362	465
RT	U89	SERV	224589809	77757494	516
RT	U218	MPMV	224589820	8032536	711
RT	U216	HTLV-1	224589820	7894691	588
RT	U219	REV	224589820	8058745	639
RT	U131	K-HERV	224589813	30223756	381
RT	U171	SRV-1	224589817	20822057	348
RT	U154	PyERV	224589816	9102398	711
RT	U235	MuERV-L	224589820	64232923	690
RT	U70	ASSBSV	224589805	80694168	690
RT	U163	Amn-ni	224589816	69445425	423
RT	U181	MuERV-L	224589818	2304020	687
RT	U43	BLV	224589803	26931235	689
RT	U220	JSRV	224589820	11765669	711
RT	U212	JSRV	224589820	7107338	588
RT	U190	HERV-K10	224589818	42866469	411
RT	U30	G-Rhodo	224589802	62145877	351
RT	U85	marY1	224589809	40981049	504
RT	U117	MuERV-L	224589811	4107083	504
RT	U77	RTVL-Ia	224589807	72113184	354
RT	U62	JSRV	224589805	21037971	687
RT	U174	MuERV-L	224589817	37268004	675
RT	U56	REV	224589803	93105676	510
RT	U275	REV	224589823	14477678	378
RT	U236	MuERV-L	224589820	65037048	453
RT	U132	BLV	224589814	18930233	576
RT	U253	MuERV-L	224589822	62849988	402
RT	U37	Sushi-ichi	224589803	8439765	711
RT	U76	WdSV	224589807	72101912	414
RT	U155	PyERV	224589816	9127677	630
RT	U223	HTLV-1	224589820	12347448	711
RT	U168	MuERV-L	224589817	15060816	423
RT	U176	MuERV-L	224589817	74084682	594
RT	U156	MuERV-L	224589816	9663685	690
RT	U127	XEN1	224589813	17006320	522
RT	U33	HTLV-1	224589802	91332872	414
RT	U18	ASSBSV	224589801	66648981	495
RT	U53	MuERV-L	224589803	74661290	411
RT	U221	JSRV	224589820	12078808	639
RT	U27	XEN1	224589802	58767941	567
RT	U101	Cgret	224589810	21807186	441
RT	U240	WdSV	224589821	21849777	474
RT	U200	WdSV	224589818	89375420	390
RT	U254	MuERV-L	224589822	63435888	690
RT	U170	MuERV-L	224589817	19758720	687
RT	U141	Cer3	224589815	28483660	674
RT	U16	FeLV	224589801	45835055	363
RT	U215	HERV-E	224589820	7565877	588
RT	U184	ZFERV	224589818	23164156	597
RT	U41	MuLV	224589803	14487316	516
RT	U31	SRV-1	224589802	67617492	441
RT	U222	PERV-MSL	224589820	12321330	639
RT	U63	RTVL-Ia	224589805	24480625	558
RT	U90	REV	224589810	9825807	417
RT	U81	RTVL-Ia	224589809	1858221	480
RT	U113	SERV	224589810	52967686	465
RT	U68	XEN1	224589805	70291024	678
RT	U233	RSV	224589820	54645754	531
RT	U175	MuERV-L	224589817	41996890	531
RT	U80	ASSBSV	224589808	53548243	702
RT	U122	MdEV	224589811	56847173	588
RT	U109	SMRV-H	224589810	29100635	405
RT	U28	HERV-E	224589802	59987806	375
RT	U214	BAEVM	224589820	7446699	588
RT	U94	HERV-E	224589810	20687650	468
RT	U106	SERV	224589810	23718711	372
RT	U239	MuERV-L	224589820	96882869	645
RT	U172	ASSBSV	224589817	30491484	690
RT	U251	MPMV	224589822	56054762	684
RT	U197	RSV	224589818	77947890	363
RT	U120	PERV-MSL	224589811	17093973	462
RT	U138	RTVL-Ia	224589815	4171791	675
RT	U260	MuERV-L	224589822	82430286	432
RT	U210	REV	224589819	64455927	690
RT	U47	RSV	224589803	47257753	657
RT	U134	HERV-E	224589814	42507231	693
RT	U231	RTVL-Ia	224589820	48908096	567
RT	U152	SERV	224589816	3983868	699
RT	U126	MuERV-L	224589813	16951814	414
RT	U230	RTVL-Ia	224589820	47192645	690
RT	U19	HERV-E	224589801	72779608	678
RT	U246	MuLV	224589822	25914502	666
RT	U158	RTVL-Ia	224589816	23468330	363
RT	U140	rGmr1	224589815	19528252	705
RT	U198	MuERV-L	224589818	78431659	387
RT	U72	MuERV-L	224589805	90696479	411
RT	U8	MuERV-L	224589800	72781412	558
RT	U40	MuERV-L	224589803	14449170	381
RT	U2	HFV	224589800	13683340	489
RT	U245	HERV-K10	224589822	20889015	690
RT	U55	MuERV-L	224589803	84798499	420
RT	U267	BLV	224589823	4146448	690
RT	U108	REV	224589810	28133584	603
RT	U1	RSV	224589800	13462504	489
RT	U237	MuERV-L	224589820	89784597	432
RT	U157	MuERV-L	224589816	12388591	360
RT	U21	PERV-MSL	224589802	3473487	591
RT	U144	SMRV-H	224589815	46157511	387
RT	U119	WdSV	224589811	17083939	501
RT	U211	BAEVM	224589820	6928291	684
RT	U42	MuERV-L	224589803	17453265	429
RT	U182	MuERV-L	224589818	9149349	567
RT	U261	HTLV-1	224589822	89951237	690
RT	U48	MuERV-L	224589803	48904111	510
RT	U206	HTLV-1	224589819	6995035	588
RT	U93	JSRV	224589810	20391530	690
RT	U161	MuERV-L	224589816	43450794	360
RT	U185	SERV	224589818	27149597	378
RT	U32	MuERV-L	224589802	73654773	477
RT	U160	MuERV-L	224589816	28014931	429
RT	U167	MuERV-L	224589817	12919165	441
RT	U277	HERV-E	224589823	17376603	378
RT	U204	STcLV2PP1664	224589819	4635297	690
RT	U22	HTLV-1	224589802	3499636	711
RT	U15	MuERV-L	224589801	35260909	711
RT	U64	MuERV-L	224589805	27589944	675
RT	U229	MPMV	224589820	47181087	678
RT	U241	rGmr1	224589821	26107588	507
RT	U203	K-HERV	224589819	4626793	690
RT	U58	MuERV-L	224589804	64939649	351
RT	U73	MuERV-L	224589806	58500430	639
RT	U66	MuERV-L	224589805	45137571	672
RT	U178	MdEV	224589817	85753431	690
RT	U250	XEN1	224589822	55644256	636
RT	U118	MuERV-L	224589811	16932451	468
RT	U104	REV	224589810	23193807	360
RT	U136	WdSV	224589815	1028748	510
RT	U84	ZFERV	224589809	35459537	429
RT	U135	ASSBSV	224589815	891247	710
RT	U244	WdSV	224589822	3888828	543
RT	U123	MuERV-L	224589811	65117227	711
RT	U186	MuERV-L	224589818	28654346	672
RT	U129	RTVL-Ia	224589813	19937388	696
RT	U193	MuERV-L	224589818	69315881	435
RT	U226	HERV-E	224589820	12567251	711
RT	U209	XEN1	224589819	55017069	690
RT	U12	ASSBSV	224589800	96113190	684
RT	U256	MuERV-L	224589822	75735026	690
RT	U50	MuERV-L	224589803	58726065	588
RT	U67	ASSBSV	224589805	57796889	690
RT	U227	MuLV	224589820	30589335	624
RT	U13	MuERV-L	224589801	16210530	444
RT	U265	MuERV-L	224589822	93215263	516
RT	U284	PERV-MSL	224589823	59306453	672
RT	U26	SMRV-H	224589802	23018634	600
RT	U87	MuERV-L	224589809	53620902	645
RT	U74	marY1	224589806	69643687	348
RT	U191	WdSV	224589818	57624659	447
RT	U165	JSRV	224589816	98621515	363
RT	U147	KoRV	224589815	75603609	690
RT	U148	MdEV	224589815	79825413	450
RT	U279	REV	224589823	22704930	384
RT	U257	HERV-E	224589822	76345222	450
RT	U248	ZFERV-2	224589822	50078123	396
RT	U98	PyERV	224589810	21439331	618
RT	U17	MuERV-L	224589801	54710825	585
RT	U35	MuERV-L	224589803	7745774	366
RT	U114	LPDV	224589810	53251175	684
RT	U4	MuERV-L	224589800	20483382	711
RT	U69	MuERV-L	224589805	70908456	660
RT	U274	HERV-E	224589823	9122930	544
RT	U45	JSRV	224589803	34777947	387
RT	U96	FeLV	224589810	20934472	712
RT	U183	HERV-K10	224589818	23156337	690
RT	U201	marY1	224589818	99471314	453
RT	U9	MuERV-L	224589800	73006558	357
RT	U97	Gulliver	224589810	21385555	687
RT	U121	MuERV-L	224589811	52661305	501
RT	U242	MuERV-L	224589821	26972652	705
RT	U264	MuERV-L	224589822	92687902	711
RT	U115	STcLV2PP1664	224589810	53461401	687
RT	U137	WdSV	224589815	1965648	615
RT	U107	JSRV	224589810	24137501	444
RT	U213	HERV-E	224589820	7360133	690
RT	U266	MuERV-L	224589822	97912892	633
RT	U149	ZFERV-2	224589815	87661439	483
RT	U177	MuERV-L	224589817	84543709	635
RT	U78	ASSBSV	224589808	26562400	708
RT	U95	HERV-E	224589810	20697689	528
RT	U282	MdEV	224589823	23462355	477
RT	U44	SMRV-H	224589803	32093652	384
RT	U54	MuERV-L	224589803	75408907	411
RT	U124	MuERV-L	224589812	24919814	405
RT	U24	STcLV2PP1664	224589802	4478867	414
RT	U139	BAEVM	224589815	14085228	360
RT	U39	MuERV-L	224589803	10060326	357
RT	U280	PyERV	224589823	22808315	474
RT	U20	HERV-K10	224589801	85871571	546
RT	U278	ZFERV-2	224589823	18946578	710
RT	U192	MuERV-L	224589818	63845473	495
RT	U91	STcLV2PP1664	224589810	9837762	536
RT	U228	RSV	224589820	35812248	699
RT	U270	XEN1	224589823	8406674	495
RT	U7	MuERV-L	224589800	46223820	665
RT	U102	Cer2	224589810	22204788	393
RT	U180	MuERV-L	224589817	85863693	456
RT	U252	MuERV-L	224589822	62303432	666
RT	U3	REV	224589800	20360385	348
RT	U169	MuERV-L	224589817	18579834	354
RT	U60	MuERV-L	224589804	67974523	711
RT	U88	ZFERV-2	224589809	63901766	348
RT	U146	MMTV	224589815	75188591	498
RT	U38	HTLV-2	224589803	10059979	342
RT	U14	HERV-E	224589801	19165516	453
RT	U159	MuERV-L	224589816	24603476	468
RT	U232	HERV-E	224589820	50010918	498
RT	U92	K-HERV	224589810	20057817	378
RT	U173	MuERV-L	224589817	31594902	465
RT	U179	HERV-E	224589817	85757800	426
RT	U269	REV	224589823	7067023	687
RT	U258	MuERV-L	224589822	76517715	503
RT	U25	RTVL-Ia	224589802	5952786	672
RT	U273	HERV-E	224589823	8733534	405
RT	U103	ASSBSV	224589810	22418211	342
RT	U272	RTVL-Ia	224589823	8674296	540
RT	U29	HERV-K10	224589802	61985709	357
RT	U255	MuERV-L	224589822	73568214	588
RT	U271	GALV	224589823	8583781	546
RT	U83	MuERV-L	224589809	11549335	465
RT	U276	ZFERV-2	224589823	17369354	690
RT	U188	MuERV-L	224589818	31301323	684
RT	U283	GALV	224589823	23735902	357

## Sheet: RNaseH
Domain	U#	Gypsy Recognition Domain	gi	start nucleotide	length (bp)
RNaseH	U135	RCHO-K1	224589807	10386940	318
RNaseH	U184	BAEVM	224589810	23719828	363
RNaseH	U297	MuERV-L	224589817	1580148	363
RNaseH	U236	ASSBSV	224589814	39454446	351
RNaseH	U14	ZFERV	224589800	35599048	384
RNaseH	U348	K-HERV	224589818	99711325	357
RNaseH	U176	KoRV	224589810	21523565	228
RNaseH	U26	MuERV-L	224589801	6869975	375
RNaseH	U358	PERV-MSL	224589819	56215851	360
RNaseH	U65	XEN1	224589802	67616467	402
RNaseH	U17	MuERV-L	224589800	66886640	423
RNaseH	U63	K-HERV	224589802	62043013	234
RNaseH	U276	MuERV-L	224589816	25242672	336
RNaseH	U268	XEN1	224589816	8426546	423
RNaseH	U129	RCHO-K1	224589806	55600346	423
RNaseH	U314	MuERV-L	224589817	84542680	360
RNaseH	U22	Sushi-ichi	224589800	93082633	360
RNaseH	U16	ZFERV-2	224589800	46852435	423
RNaseH	U145	GALV	224589808	48477794	222
RNaseH	U333	MuERV-L	224589818	42865291	375
RNaseH	U9	RTVL-Ia	224589800	17204354	219
RNaseH	U35	MuERV-L	224589801	54709780	420
RNaseH	U312	SRV-1	224589817	44988968	225
RNaseH	U400	Boudicca	224589821	88392622	300
RNaseH	U196	XEN1	224589810	53255175	264
RNaseH	U272	MuERV-L	224589816	9664895	375
RNaseH	U269	HERV-K10	224589816	9103730	405
RNaseH	U335	HERV-K10	224589818	52780507	339
RNaseH	U271	HERV-K10	224589816	9511683	414
RNaseH	U332	K-HERV	224589818	33315542	276
RNaseH	U136	FeLV	224589807	19005048	216
RNaseH	U383	MuERV-L	224589820	64234228	360
RNaseH	U61	LPDV	224589802	59988941	360
RNaseH	U344	MuERV-L	224589818	78430461	375
RNaseH	U389	Boudicca	224589821	6102941	360
RNaseH	U353	MuERV-L	224589819	7765480	321
RNaseH	U376	K-HERV	224589820	35813648	303
RNaseH	U163	XEN1	224589810	9824636	204
RNaseH	U131	HERV-K10	224589806	62506682	348
RNaseH	U330	REV	224589818	33021317	237
RNaseH	U298	MuERV-L	224589817	2243773	360
RNaseH	U319	MuERV-L	224589818	2305333	360
RNaseH	U193	K-HERV	224589810	46608286	384
RNaseH	U211	ZFERV-2	224589811	78989131	249
RNaseH	U152	Tat4-1	224589809	29387772	384
RNaseH	U38	MuERV-L	224589801	63328013	192
RNaseH	U132	REV	224589806	84830451	354
RNaseH	U320	MuERV-L	224589818	9150775	237
RNaseH	U416	MuERV-L	224589822	62849040	228
RNaseH	U260	MuERV-L	224589815	93660978	384
RNaseH	U216	XEN1	224589812	5287173	225
RNaseH	U307	KoRV	224589817	30490584	375
RNaseH	U75	MuERV-L	224589803	14488960	285
RNaseH	U408	ZFERV	224589822	25915700	372
RNaseH	U371	K-HERV	224589820	12077858	375
RNaseH	U146	MuERV-L	224589808	53549598	363
RNaseH	U388	MuERV-L	224589820	95310530	186
RNaseH	U58	PERV-MSL	224589802	51357084	234
RNaseH	U435	WdSV	224589823	6830329	237
RNaseH	U189	FeLV	224589810	37601349	375
RNaseH	U97	MuERV-L	224589803	74662610	405
RNaseH	U452	ASSBSV	224589823	22716099	285
RNaseH	U123	ZFERV-2	224589805	70900754	204
RNaseH	U148	ZFERV-2	224589809	9424237	288
RNaseH	U54	HERV-E	224589802	28179405	360
RNaseH	U179	MuERV-L	224589810	22045015	306
RNaseH	U347	REV	224589818	89376423	390
RNaseH	U48	ZFERV	224589802	3472538	375
RNaseH	U413	MuERV-L	224589822	56053717	402
RNaseH	U188	K-HERV	224589810	36066199	312
RNaseH	U378	XEN1	224589820	48905547	333
RNaseH	U403	rGmr1	224589822	3890003	405
RNaseH	U224	MuERV-L	224589813	24242311	300
RNaseH	U171	ZFERV-2	224589810	20686887	237
RNaseH	U90	MuERV-L	224589803	58725075	375
RNaseH	U252	MuERV-L	224589815	51888256	423
RNaseH	U232	ZFERV-2	224589814	18931447	375
RNaseH	U194	HERV-K10	224589810	52966741	372
RNaseH	U245	MuERV-L	224589815	19527377	225
RNaseH	U264	ZFERV-2	224589816	398496	312
RNaseH	U313	MuERV-L	224589817	46003745	312
RNaseH	U294	MuLV	224589816	98620642	264
RNaseH	U399	MuERV-L	224589821	88077567	387
RNaseH	U346	WdSV	224589818	84071721	222
RNaseH	U156	Mdg1	224589809	41091797	414
RNaseH	U449	XEN1	224589823	17377611	381
RNaseH	U295	G-Rhodo	224589816	99938224	237
RNaseH	U64	ZFERV-2	224589802	62144656	372
RNaseH	U254	MuLV	224589815	72031511	210
RNaseH	U396	MuERV-L	224589821	70141156	333
RNaseH	U207	ASSBSV	224589811	56848344	189
RNaseH	U427	MuERV-L	224589822	89474086	270
RNaseH	U219	MuERV-L	224589813	9594114	333
RNaseH	U270	RCHO-K1	224589816	9128832	375
RNaseH	U394	MuERV-L	224589821	42754665	333
RNaseH	U104	MuERV-L	224589804	23889181	207
RNaseH	U436	HERV-E	224589823	7042839	312
RNaseH	U212	MuERV-L	224589811	79321509	351
RNaseH	U421	REV	224589822	71001212	285
RNaseH	U365	ZFERV-2	224589820	7448017	417
RNaseH	U355	MuERV-L	224589819	46080182	372
RNaseH	U361	XEN1	224589819	96084716	360
RNaseH	U305	MuERV-L	224589817	20821668	246
RNaseH	U140	HERV-K10	224589807	72114539	309
RNaseH	U331	KoRV	224589818	33087995	318
RNaseH	U306	K-HERV	224589817	26772996	300
RNaseH	U218	MuERV-L	224589812	32718693	375
RNaseH	U451	XEN1	224589823	22125082	345
RNaseH	U412	ZFERV-2	224589822	55643377	222
RNaseH	U18	LPDV	224589800	72780445	339
RNaseH	U339	MuERV-L	224589818	69317331	195
RNaseH	U27	MuERV-L	224589801	16209098	249
RNaseH	U440	ZFERV-2	224589823	8735223	312
RNaseH	U191	HERV-K10	224589810	43816566	243
RNaseH	U379	RCHO-K1	224589820	54183065	315
RNaseH	U32	MuERV-L	224589801	43341552	186
RNaseH	U407	SMRV-H	224589822	21331763	222
RNaseH	U28	XEN1	224589801	19166939	348
RNaseH	U7	DrFV-1	224589800	16997645	219
RNaseH	U419	PyERV	224589822	65703104	267
RNaseH	U206	MuERV-L	224589811	52662453	294
RNaseH	U442	XEN1	224589823	13626446	333
RNaseH	U113	rGmr1	224589804	98421854	360
RNaseH	U162	PyERV	224589809	77758949	270
RNaseH	U204	MuERV-L	224589811	16931276	351
RNaseH	U82	MuERV-L	224589803	26932538	360
RNaseH	U172	ZFERV-2	224589810	20696482	423
RNaseH	U309	rGmr1	224589817	37267133	240
RNaseH	U226	MuERV-L	224589813	29399932	267
RNaseH	U114	XEN1	224589804	98422437	183
RNaseH	U327	MdEV	224589818	31200418	195
RNaseH	U390	MuERV-L	224589821	21850602	183
RNaseH	U430	MuERV-L	224589822	93216020	195
RNaseH	U417	Boudicca	224589822	63434918	288
RNaseH	U158	BAEVM	224589809	44453517	261
RNaseH	U137	MuERV-L	224589807	57431427	276
RNaseH	U201	MuERV-L	224589810	53978391	237
RNaseH	U377	RTVL-Ia	224589820	47180186	372
RNaseH	U74	MuERV-L	224589803	14448294	249
RNaseH	U445	WdSV	224589823	15284186	195
RNaseH	U410	MuERV-L	224589822	50076791	402
RNaseH	U130	K-HERV	224589806	55807139	327
RNaseH	U315	BAEVM	224589817	85754735	360
RNaseH	U368	HERV-K10	224589820	8033869	402
RNaseH	U40	MuERV-L	224589801	69445792	270
RNaseH	U29	XEN1	224589801	35262185	405
RNaseH	U197	MuERV-L	224589810	53462712	405
RNaseH	U444	HERV-K10	224589823	14476463	315
RNaseH	U432	WdSV	224589822	97914213	210
RNaseH	U352	MuERV-L	224589819	6993887	405
RNaseH	U273	Boudicca	224589816	23467368	360
RNaseH	U380	XEN1	224589820	54435722	294
RNaseH	U49	Tat4-1	224589802	3498603	402
RNaseH	U267	WdSV	224589816	4132777	282
RNaseH	U350	RCHO-K1	224589819	4634397	375
RNaseH	U99	MuERV-L	224589803	82330215	189
RNaseH	U364	XEN1	224589820	7359233	375
RNaseH	U80	Boudicca	224589803	25464307	255
RNaseH	U217	HERV-K10	224589812	24910648	405
RNaseH	U155	RTVL-Ia	224589809	40980640	189
RNaseH	U143	MuERV-L	224589808	29513310	339
RNaseH	U343	K-HERV	224589818	75266221	183
RNaseH	U382	MuERV-L	224589820	58371652	288
RNaseH	U84	K-HERV	224589803	32092031	273
RNaseH	U246	MuERV-L	224589815	20917559	285
RNaseH	U428	XEN1	224589822	89950288	243
RNaseH	U302	WdSV	224589817	19757769	333
RNaseH	U138	RTVL-Ia	224589807	60885029	348
RNaseH	U122	MuERV-L	224589805	70290097	321
RNaseH	U33	MuERV-L	224589801	45836033	360
RNaseH	U240	KoRV	224589815	4173078	186
RNaseH	U115	MuERV-L	224589804	99418449	369
RNaseH	U200	REV	224589810	53940971	309
RNaseH	U214	MuERV-L	224589811	92008961	333
RNaseH	U359	ZFERV	224589819	64454907	423
RNaseH	U250	ZFERV-2	224589815	39700328	252
RNaseH	U426	WdSV	224589822	82429509	351
RNaseH	U414	rGmr1	224589822	62531789	360
RNaseH	U39	WdSV	224589801	66650667	225
RNaseH	U73	MuERV-L	224589803	10058951	342
RNaseH	U286	HERV-K10	224589816	69446458	231
RNaseH	U89	PyERV	224589803	56796568	225
RNaseH	U93	marY1	224589803	64735978	249
RNaseH	U234	REV	224589814	23885379	243
RNaseH	U357	HERV-K10	224589819	54520136	255
RNaseH	U43	MuERV-L	224589801	81723776	384
RNaseH	U94	MuERV-L	224589803	73647890	207
RNaseH	U34	ZFERV-2	224589801	53168637	261
RNaseH	U187	K-HERV	224589810	29101941	405
RNaseH	U311	HERV-K10	224589817	41995855	288
RNaseH	U296	PyERV	224589816	99938882	204
RNaseH	U23	MuERV-L	224589800	94629692	195
RNaseH	U37	297	224589801	59597465	423
RNaseH	U6	DrFV-1	224589800	16856327	219
RNaseH	U128	ZFERV-2	224589805	86396102	195
RNaseH	U41	PERV-MSL	224589801	72778636	360
RNaseH	U280	MuERV-L	224589816	42531279	189
RNaseH	U133	MuERV-L	224589806	89086778	300
RNaseH	U177	PyERV	224589810	21790822	318
RNaseH	U139	RTVL-Ia	224589807	72102956	339
RNaseH	U325	rGmr1	224589818	28656524	375
RNaseH	U354	PyERV	224589819	11637656	297
RNaseH	U213	MuERV-L	224589811	83389293	273
RNaseH	U454	KoRV	224589823	23133346	198
RNaseH	U450	MMTV	224589823	18947908	402
RNaseH	U166	ZFERV-2	224589810	20072058	189
RNaseH	U458	BAEVM	224589823	27562833	204
RNaseH	U169	HERV-K10	224589810	20357791	288
RNaseH	U141	ZFERV	224589808	7964840	372
RNaseH	U4	K-HERV	224589800	13463779	189
RNaseH	U251	WdSV	224589815	42940803	222
RNaseH	U36	RCHO-K1	224589801	58898722	351
RNaseH	U76	XEN1	224589803	14492282	290
RNaseH	U429	rGmr1	224589822	92689234	405
RNaseH	U323	MuERV-L	224589818	23639544	300
RNaseH	U433	MuERV-L	224589823	3656241	270
RNaseH	U360	MuERV-L	224589819	89064110	345
RNaseH	U195	PyERV	224589810	53250370	291
RNaseH	U241	ZFERV-2	224589815	9621469	264
RNaseH	U175	JSRV	224589810	21440800	258
RNaseH	U441	MuERV-L	224589823	9121906	402
RNaseH	U220	MuERV-L	224589813	14697780	267
RNaseH	U165	MuERV-L	224589810	20059160	345
RNaseH	U288	WdSV	224589816	70689379	252
RNaseH	U62	BAEVM	224589802	60526284	213
RNaseH	U120	MuERV-L	224589805	45138839	360
RNaseH	U13	ZFERV-2	224589800	30271201	360
RNaseH	U92	MuERV-L	224589803	61515735	291
RNaseH	U8	DrFV-1	224589800	17062591	219
RNaseH	U329	PyERV	224589818	31400927	183
RNaseH	U173	WdSV	224589810	20703268	369
RNaseH	U67	MuERV-L	224589802	73653368	372
RNaseH	U50	ZFERV-2	224589802	4479423	246
RNaseH	U423	MuERV-L	224589822	75736440	246
RNaseH	U57	K-HERV	224589802	38556317	183
RNaseH	U3	K-HERV	224589800	13206075	423
RNaseH	U108	MuERV-L	224589804	64059276	360
RNaseH	U406	MuERV-L	224589822	9780042	204
RNaseH	U304	Osvaldo	224589817	20821085	357
RNaseH	U415	MuERV-L	224589822	62532364	255
RNaseH	U372	ZFERV	224589820	12320380	375
RNaseH	U249	REV	224589815	38113121	369
RNaseH	U351	ZFERV-2	224589819	5057100	264
RNaseH	U103	marY1	224589803	93105265	219
RNaseH	U242	412	224589815	11292867	378
RNaseH	U87	JSRV	224589803	47256780	342
RNaseH	U71	WdSV	224589803	8438737	402
RNaseH	U409	ZFERV-2	224589822	48999752	276
RNaseH	U391	HERV-E	224589821	26108819	249
RNaseH	U182	GALV	224589810	22755032	402
RNaseH	U118	MuERV-L	224589805	40478858	216
RNaseH	U235	REV	224589814	24257328	282
RNaseH	U111	MuERV-L	224589804	67975827	405
RNaseH	U151	FeLV	224589809	21383464	186
RNaseH	U317	FeLV	224589817	90742569	369
RNaseH	U79	MuERV-L	224589803	21736947	360
RNaseH	U127	MuERV-L	224589805	82310916	360
RNaseH	U227	MuERV-L	224589813	29592076	360
RNaseH	U384	XEN1	224589820	65035876	360
RNaseH	U374	XEN1	224589820	12566268	405
RNaseH	U362	ZFERV-2	224589820	6929625	405
RNaseH	U291	MuERV-L	224589816	95076698	207
RNaseH	U20	MuERV-L	224589800	86978180	360
RNaseH	U401	ZFERV	224589821	88393132	189
RNaseH	U300	MuERV-L	224589817	15061638	252
RNaseH	U25	K-HERV	224589800	96112785	261
RNaseH	U109	MuERV-L	224589804	64940641	360
RNaseH	U60	MuERV-L	224589802	58769031	291
RNaseH	U438	PERV-MSL	224589823	8408023	288
RNaseH	U168	XEN1	224589810	20316732	243
RNaseH	U10	XEN1	224589800	20359339	258
RNaseH	U190	Skipper	224589810	43816023	225
RNaseH	U285	BAEVM	224589816	52790594	345
RNaseH	U431	MuERV-L	224589822	93216443	357
RNaseH	U238	MuERV-L	224589815	1027634	225
RNaseH	U86	MuERV-L	224589803	42838738	288
RNaseH	U134	GALV	224589806	95746475	255
RNaseH	U78	MuERV-L	224589803	21736539	183
RNaseH	U326	HERV-K10	224589818	30936774	195
RNaseH	U221	K-HERV	224589813	18713906	360
RNaseH	U203	MuERV-L	224589811	4533845	330
RNaseH	U310	MuERV-L	224589817	37267600	183
RNaseH	U185	K-HERV	224589810	24003514	222
RNaseH	U225	MuERV-L	224589813	28428870	183
RNaseH	U51	XEN1	224589802	4479982	273
RNaseH	U439	RCHO-K1	224589823	8516817	213
RNaseH	U170	HERV-K10	224589810	20392743	300
RNaseH	U153	MuERV-L	224589809	29556962	246
RNaseH	U404	MuERV-L	224589822	7945091	183
RNaseH	U81	MuERV-L	224589803	26932133	189
RNaseH	U239	MuERV-L	224589815	1967002	306
RNaseH	U393	MuERV-L	224589821	27641347	186
RNaseH	U21	MuERV-L	224589800	89904830	360
RNaseH	U338	MuERV-L	224589818	63844880	183
RNaseH	U420	JSRV	224589822	70919778	285
RNaseH	U178	REV	224589810	21808824	273
RNaseH	U46	MuERV-L	224589801	85872728	399
RNaseH	U303	MuERV-L	224589817	20343646	228
RNaseH	U321	PyERV	224589818	23157659	333
RNaseH	U237	MuERV-L	224589815	892682	324
RNaseH	U116	MdEV	224589805	21039270	243
RNaseH	U102	RetroSor1	224589803	93104704	360
RNaseH	U159	BAEVM	224589809	47932043	417
RNaseH	U157	XEN1	224589809	44452905	285
RNaseH	U96	XEN1	224589803	74223931	351
RNaseH	U154	Boudicca	224589809	40980073	351
RNaseH	U381	PyERV	224589820	54646907	405
RNaseH	U340	Boudicca	224589818	69918171	360
RNaseH	U370	K-HERV	224589820	11764642	267
RNaseH	U208	REV	224589811	65116312	312
RNaseH	U161	XEN1	224589809	69431698	354
RNaseH	U446	XEN1	224589823	16105354	405
RNaseH	U19	MuERV-L	224589800	86970732	213
RNaseH	U174	PERV-MSL	224589810	20933474	405
RNaseH	U411	MuERV-L	224589822	52074342	360
RNaseH	U373	ZFERV-2	224589820	12346424	402
RNaseH	U69	MuERV-L	224589802	95046683	384
RNaseH	U202	MuERV-L	224589811	4108376	360
RNaseH	U24	Boudicca	224589800	96112215	360
RNaseH	U322	MuERV-L	224589818	23165386	282
RNaseH	U44	Boudicca	224589801	85733057	357
RNaseH	U222	MuERV-L	224589813	19936488	375
RNaseH	U215	HERV-K10	224589811	92219523	333
RNaseH	U318	MuERV-L	224589817	97774638	345
RNaseH	U231	HERV-K10	224589814	17382151	321
RNaseH	U459	REV	224589823	59305431	378
RNaseH	U279	Boudicca	224589816	35106640	402
RNaseH	U299	marY1	224589817	12918188	264
RNaseH	U385	RCHO-K1	224589820	73012062	420
RNaseH	U395	MuERV-L	224589821	69774481	333
RNaseH	U31	MuERV-L	224589801	42683869	333
RNaseH	U180	MuERV-L	224589810	22203530	246
RNaseH	U258	ZFERV	224589815	77782947	183
RNaseH	U448	WdSV	224589823	17370689	312
RNaseH	U369	KoRV	224589820	8059959	375
RNaseH	U392	MuERV-L	224589821	26971679	276
RNaseH	U275	ZFERV	224589816	23762366	264
RNaseH	U107	MuERV-L	224589804	64058863	204
RNaseH	U223	MuERV-L	224589813	23385945	225
RNaseH	U66	K-HERV	224589802	71456227	402
RNaseH	U125	Ulysses	224589805	80693232	321
RNaseH	U160	MuERV-L	224589809	48639859	303
RNaseH	U47	K-HERV	224589801	86793481	360
RNaseH	U70	XEN1	224589802	97191893	285
RNaseH	U337	Boudicca	224589818	63844403	261
RNaseH	U284	MuERV-L	224589816	46297176	282
RNaseH	U443	REV	224589823	14368557	327
RNaseH	U283	MuERV-L	224589816	43450070	189
RNaseH	U15	ZFERV-2	224589800	46222831	300
RNaseH	U106	rGmr1	224589804	41450753	264
RNaseH	U112	MuERV-L	224589804	90247769	357
RNaseH	U405	rGmr1	224589822	7945499	261
RNaseH	U229	XEN1	224589813	34032869	405
RNaseH	U248	ZFERV-2	224589815	36176141	222
RNaseH	U199	PERV-MSL	224589810	53862813	300
RNaseH	U424	RCHO-K1	224589822	76346524	303
RNaseH	U342	rGmr1	224589818	75265696	300
RNaseH	U100	MuERV-L	224589803	82598532	285
RNaseH	U266	KoRV	224589816	3982973	375
RNaseH	U53	MuERV-L	224589802	23017565	288
RNaseH	U124	MuERV-L	224589805	70907434	423
RNaseH	U349	K-HERV	224589819	4625893	375
RNaseH	U56	Gmr1	224589802	38555805	306
RNaseH	U198	HERV-K10	224589810	53535914	222
RNaseH	U45	XEN1	224589801	85733623	210
RNaseH	U247	REV	224589815	28482703	339
RNaseH	U98	Boudicca	224589803	74673718	360
RNaseH	U397	MuERV-L	224589821	70391634	333
RNaseH	U205	GALV	224589811	17095277	357
RNaseH	U341	MuERV-L	224589818	69918747	189
RNaseH	U281	MuERV-L	224589816	42531686	318
RNaseH	U434	K-HERV	224589823	4145503	243
RNaseH	U287	KoRV	224589816	69465054	318
RNaseH	U418	MuERV-L	224589822	63435489	189
RNaseH	U243	ZFERV	224589815	11293475	237
RNaseH	U293	MuERV-L	224589816	98304865	360
RNaseH	U119	MuERV-L	224589805	41705232	315
RNaseH	U356	K-HERV	224589819	53974378	360
RNaseH	U402	XEN1	224589821	91555914	264
RNaseH	U88	MuERV-L	224589803	48905184	300
RNaseH	U192	WdSV	224589810	45136174	225
RNaseH	U255	HERV-K10	224589815	75190036	243
RNaseH	U181	HERV-E	224589810	22416740	255
RNaseH	U398	FeLV	224589821	83885575	228
RNaseH	U186	XEN1	224589810	28132768	291
RNaseH	U375	MdEV	224589820	30590669	405
RNaseH	U290	marY1	224589816	89989307	273
RNaseH	U256	MuERV-L	224589815	75604870	309
RNaseH	U301	MuERV-L	224589817	15062115	360
RNaseH	U387	Boudicca	224589820	95309955	303
RNaseH	U253	MuERV-L	224589815	68490929	225
RNaseH	U265	K-HERV	224589816	3895531	414
RNaseH	U367	XEN1	224589820	7896009	417
RNaseH	U263	RTVL-Ia	224589816	375406	273
RNaseH	U167	Zam	224589810	20202394	384
RNaseH	U105	KoRV	224589804	23889662	360
RNaseH	U233	K-HERV	224589814	22817318	276
RNaseH	U142	MuERV-L	224589808	26561374	405
RNaseH	U259	RCHO-K1	224589815	87660203	333
RNaseH	U147	RTVL-Ia	224589808	68817171	249
RNaseH	U183	HERV-K10	224589810	23365187	228
RNaseH	U12	MuERV-L	224589800	28981779	360
RNaseH	U228	XEN1	224589813	29677835	360
RNaseH	U363	K-HERV	224589820	7106191	417
RNaseH	U68	FeLV	224589802	91334017	243
RNaseH	U257	Boudicca	224589815	77782504	210
RNaseH	U292	MuERV-L	224589816	95077128	204
RNaseH	U164	REV	224589810	9836638	243
RNaseH	U274	MuERV-L	224589816	23467944	189
RNaseH	U110	XEN1	224589804	66754352	285
RNaseH	U345	MuERV-L	224589818	81098466	318
RNaseH	U95	MuERV-L	224589803	73648426	198
RNaseH	U244	REV	224589815	14084094	330
RNaseH	U316	RCHO-K1	224589817	85862817	234
RNaseH	U42	RCHO-K1	224589801	73712465	339
RNaseH	U289	XEN1	224589816	84125165	282
RNaseH	U91	MuERV-L	224589803	59965382	333
RNaseH	U11	MuERV-L	224589800	20484713	402
RNaseH	U334	ZFERV	224589818	51023683	195
RNaseH	U72	MuLV	224589803	8572341	402
RNaseH	U366	XEN1	224589820	7564730	417
RNaseH	U30	MuERV-L	224589801	35692533	252
RNaseH	U282	Boudicca	224589816	43449518	297
RNaseH	U447	XEN1	224589823	16160732	405
RNaseH	U386	MuERV-L	224589820	73193066	423
RNaseH	U52	HERV-E	224589802	5954088	378
RNaseH	U456	HERV-K10	224589823	23736898	402
RNaseH	U149	MuERV-L	224589809	11548262	423
RNaseH	U328	17.6	224589818	31300283	276
RNaseH	U308	MuERV-L	224589817	31593223	258
RNaseH	U453	K-HERV	224589823	22809705	339
RNaseH	U209	MuERV-L	224589811	71276662	330
RNaseH	U230	MuERV-L	224589813	42744461	219
RNaseH	U5	DrFV-1	224589800	13684615	189
RNaseH	U455	XEN1	224589823	23322119	339
RNaseH	U121	MuERV-L	224589805	57795923	213
RNaseH	U83	GALV	224589803	30088477	360
RNaseH	U150	MuERV-L	224589809	15043322	264
RNaseH	U262	ASSBSV	224589815	98039625	309
RNaseH	U55	MuERV-L	224589802	29545071	357
RNaseH	U210	KoRV	224589811	75621708	183
RNaseH	U2	ZFERV	224589800	13155205	423
RNaseH	U117	MuERV-L	224589805	21229596	237
RNaseH	U422	MuERV-L	224589822	73560882	258
RNaseH	U77	rGmr1	224589803	17454316	399
RNaseH	U126	MuERV-L	224589805	80693778	183
RNaseH	U59	HERV-K10	224589802	58687744	273
RNaseH	U336	MuERV-L	224589818	57625897	336
RNaseH	U261	MuERV-L	224589815	97847620	228
RNaseH	U101	MuERV-L	224589803	84799513	360
RNaseH	U324	HERV-K10	224589818	27736313	189
RNaseH	U144	PERV-MSL	224589808	34441868	201
RNaseH	U85	PyERV	224589803	34776761	375
RNaseH	U278	XEN1	224589816	32804749	216
RNaseH	U425	MuERV-L	224589822	76518858	381
RNaseH	U457	HERV-K10	224589823	26399402	204

## Sheet: KRAB
Domain	U#	Gypsy Recognition Domain	gi	start nucleotide	length (bp)
KRAB-A	U15	EcKRBA2	224589810	53952762	123
KRAB-A	U13	HsKRBA2	224589810	53352347	123
KRAB-A	U9	BtKRBA2	224589810	24102172	120
KRAB-A	U17	HsKRBA2	224589819	56718271	123
KRAB-A	U8	HsKRBA2	224589810	23557450	120
KRAB-A	U14	EcKRBA2	224589810	53905315	123
KRAB-A	U6	HsKRBA2	224589810	21116854	96
KRAB-A	U12	ChKRBA2	224589810	53311267	123
KRAB-A	U4	HsKRBA2	224589810	20295189	96
KRAB-A	U5	HsKRBA2	224589810	20405922	96
KRAB-A	U16	ChKRBA2	224589816	387323	126
KRAB-A	U2	DnKRBA2	224589803	37969416	93
KRAB-A	U3	HsKRBA2	224589808	8274628	144
KRAB-A	U1	ChKRBA2	224589801	38305859	78
KRAB-A	U11	ChKRBA2	224589810	52472265	123
KRAB-A	U10	BtKRBA2	224589810	52400112	123
KRAB-A	U7	ChKRBA2	224589810	23316906	96
KRAB-A	U18	EcKRBA2	224589819	64275320	96
